# Supplementary material for: Conservation and Expansion of Transcriptional Factor Repertoire in the Fusarium oxysporum Species Complex
Source: bioRxiv. 2023 Feb 10:2023.02.09.527873. Preprint. [Version 1] doi: 10.1101/2023.02.09.527873 (PMC9934661; doi:10.1101/2023.02.09.527873)
Supplement: Supplement 1 [file media-1.zip]

Archive with 9 entries (8 files):
- Supplemental Materials/
- Supplemental Materials/.DS_Store
- __MACOSX/Supplemental Materials/._.DS_Store
- Supplemental Materials/TFome_Supplemental Dataset.zip
- __MACOSX/Supplemental Materials/._TFome_Supplemental Dataset.zip
- Supplemental Materials/TFome_Supplemental Figures.pptx
- __MACOSX/Supplemental Materials/._TFome_Supplemental Figures.pptx
- Supplemental Materials/TFome_Supplemental Tables.xlsx
- __MACOSX/Supplemental Materials/._TFome_Supplemental Tables.xlsx
