# Supplementary material for: Conservation and Expansion of Transcriptional Factor Repertoire in the Fusarium oxysporum Species Complex
Source: bioRxiv. 2023 Feb 10:2023.02.09.527873. Preprint. [Version 1] doi: 10.1101/2023.02.09.527873 (PMC9934661; doi:10.1101/2023.02.09.527873)
Supplement: Supplement 1 [file media-1.zip › Supplemental Materials/TFome_Supplemental Tables.xlsx]

## Sheet: Table S1
Table S1 TF-type DNA-binding domains used to filter TFome
IPR	Full Term Name	Fungal Associated Term (71 in total)	Terms of Focus (48 in total)	Redundant/Small family	Group	Reported in Park et al. 2008; Shelest 2017	Group Annotation	Term Shortened	Yeast Average Copy Number	non-Fusarium Filamentous Fungi Average Copy Number	non-FOSC Fusarium Average Copy Number	FOSC Average Copy Number	S. cerevisiae	S. pombe	A. nidulans	A. acristatulus	N. crassa	M. oryzae	F. solani	F. pseudograminearum	F. graminearum	F. venenatum	F. tricinctum	F. verticillioides	F. fujikuroi	F. redolens	F. commune	Fo47	NRRL26365	NRRL32931	MRL8996	Fol4287	II5	CL57	MN25	FoMelon	PHW726	FoCotton	HDV247	PHW815	PHW808	Fo5176	SUM	S. cerevisiae_Gene	S. pombe_Gene	A. nidulans_Gene	A. acristatulus_Gene	N. crassa_Gene	M. oryzae_Gene
IPR000814	TATA-box binding protein	TRUE	TRUE		1	Yes	Transcription initiation	TBP	1	1	1	1	1	1	1	1	1	1	1	1	1	1	1	1	1	1	1	1	1	1	1	1	1	1	1	1	1	1	1	1	1	1	30	jgi|Sacce|2106|YER148W	jgi|Schpo|1856|tbp1	jgi|Aspnid|140|AN4976	jgi|Aspacri|44346	jgi|Neucr|8741|NCU04770	jgi|Magor|3116|MGG_15601
IPR003228	Transcription initiation factor TFIID subunit 12 domain	TRUE	TRUE		1	Yes	Transcription initiation	TFIID_TAF12	1	1	0.888889	1	1	1	1	1	1	1	1	1	0	1	1	1	1	1	1	1	1	1	1	1	1	1	1	1	1	1	1	1	1	1	29	jgi|Sacce|1169|YDR145W	jgi|Schpo|1559|taf12	jgi|Aspnid|9400|AN2769	jgi|Aspacri|158219	jgi|Neucr|10499|NCU02223	jgi|Magor|9397|MGG_00885
IPR004595	TFIIH C1-like domain	TRUE	TRUE		1	No	Transcription initiation	TFIIH_C1-like	1	1.25	1	1	1	1	1	1	2	1	1	1	1	1	1	1	1	1	1	1	1	1	1	1	1	1	1	1	1	1	1	1	1	1	31	jgi|Sacce|4024|YLR005W	jgi|Schpo|4341|ssl1	jgi|Aspnid|1790|AN4283	jgi|Aspacri|61804	jgi|Neucr|7223|NCU03652,jgi|Neucr|3180|NCU01831	jgi|Magor|714|MGG_06690
IPR006809	TAFII28-like protein	TRUE	TRUE		1	No	Transcription initiation	TAFII28	1	1	1	1	1	1	1	1	1	1	1	1	1	1	1	1	1	1	1	1	1	1	1	1	1	1	1	1	1	1	1	1	1	1	30	jgi|Sacce|4654|YML015C	jgi|Schpo|751|taf11	jgi|Aspnid|1696|AN11056	jgi|Aspacri|207813	jgi|Neucr|6881|NCU07775	jgi|Magor|6226|MGG_09459
IPR007196	CCR4-Not complex component, Not1, C-terminal	TRUE	TRUE		1	Yes	Transcription initiation	CNOT1	1	1	1	1	1	1	1	1	1	1	1	1	1	1	1	1	1	1	1	1	1	1	1	1	1	1	1	1	1	1	1	1	1	1	30	jgi|Sacce|739|YCR093W	jgi|Schpo|576|not1	jgi|Aspnid|152|AN4965	jgi|Aspacri|44516	jgi|Neucr|8737|NCU04766	jgi|Magor|586|MGG_02476
IPR008570	ESCRT-II complex, Vps25 subunit	TRUE	TRUE		1	No	Transcription initiation	Vps25	1	1	1	1	1	1	1	1	1	1	1	1	1	1	1	1	1	1	1	1	1	1	1	1	1	1	1	1	1	1	1	1	1	1	30	jgi|Sacce|3536|YJR102C	jgi|Schpo|3748|vps25	jgi|Aspnid|2505|AN11722	jgi|Aspacri|33000	jgi|Neucr|9119|NCU03898	jgi|Magor|9227|MGG_01031
IPR008895	Vps72/YL1 family	TRUE	TRUE		1	Yes	Transcription initiation	Vps72/YL1	1	1	1	1	1	1	1	1	1	1	1	1	1	1	1	1	1	1	1	1	1	1	1	1	1	1	1	1	1	1	1	1	1	1	30	jgi|Sacce|1526|YDR485C	jgi|Schpo|2709|swc2	jgi|Aspnid|3289|AN7475	jgi|Aspacri|225881	jgi|Neucr|4079|NCU06453	jgi|Magor|8401|MGG_12827
IPR042225	Negative cofactor 2 complex subunit beta	TRUE	TRUE		1	Yes	Transcription initiation	Ncb2	1	1	1	1	1	1	1	1	1	1	1	1	1	1	1	1	1	1	1	1	1	1	1	1	1	1	1	1	1	1	1	1	1	1	30	jgi|Sacce|1436|YDR397C	jgi|Schpo|3610|SPBC30D10.02	jgi|Aspnid|5206|AN9358	jgi|Aspacri|41477	jgi|Neucr|422|NCU02017	jgi|Magor|12230|MGG_02824
IPR001289	Nuclear transcription factor Y subunit A	TRUE	TRUE		1	No	Machinery regulation	NFYA	1	1	1	1	1	1	1	1	1	1	1	1	1	1	1	1	1	1	1	1	1	1	1	1	1	1	1	1	1	1	1	1	1	1	30	jgi|Sacce|2326|YGL237C	jgi|Schpo|2815|php2	jgi|Aspnid|3373|AN7545	jgi|Aspacri|60305	jgi|Neucr|2267|NCU03033	jgi|Magor|10044|MGG_00354
IPR005612	CCAAT-binding factor	TRUE	TRUE		1	Yes	Machinery regulation	CBF	3	3	3	3	3	3	3	3	3	3	3	3	3	3	3	3	3	3	3	3	3	3	3	3	3	3	3	3	3	3	3	3	3	3	90	jgi|Sacce|6507|YPR144C,jgi|Sacce|4021|YLR002C,jgi|Sacce|1082|YDR060W	jgi|Schpo|3962|SPBC1604.06c,jgi|Schpo|3803|noc3,jgi|Schpo|2043|SPAC4F10.09c	jgi|Aspnid|7186|AN1533,jgi|Aspnid|2900|AN7260,jgi|Aspnid|5489|AN1200	jgi|Aspacri|180936,jgi|Aspacri|215429,jgi|Aspacri|132494	jgi|Neucr|1015|NCU09894,jgi|Neucr|2235|NCU00501,jgi|Neucr|4654|NCU00337	jgi|Magor|8552|MGG_06346,jgi|Magor|6427|MGG_04996,jgi|Magor|2924|MGG_11360
IPR003150	DNA-binding RFX-type winged-helix domain	TRUE	TRUE		1	Yes	Cell cycle controls	RFX	2	2	2.11111	2	2	2	2	2	2	2	2	2	2	3	2	2	2	2	2	2	2	2	2	2	2	2	2	2	2	2	2	2	2	2	61	jgi|Sacce|4535|YML127W,jgi|Sacce|4213|YLR176C	jgi|Schpo|1337|sak1,jgi|Schpo|3522|rsc9	jgi|Aspnid|7625|AN1929,jgi|Aspnid|8037|AN2296	jgi|Aspacri|97401,jgi|Aspacri|223850	jgi|Neucr|9110|NCU03892,jgi|Neucr|7940|NCU06701	jgi|Magor|11168|MGG_04000,jgi|Magor|606|MGG_02493
IPR018004	KilA, N-terminal/APSES-type HTH, DNA-binding	TRUE	TRUE		1	Yes	Cell cycle controls	APSES-type HTH	4	4	4	4	4	4	4	4	4	4	4	4	4	4	4	4	4	4	4	4	4	4	4	4	4	4	4	4	4	4	4	4	4	4	120	jgi|Sacce|4691|YMR016C,jgi|Sacce|2064|YER111C,jgi|Sacce|960|YDL056W,jgi|Sacce|3793|YKL043W	jgi|Schpo|3492|bqt4,jgi|Schpo|274|res2,jgi|Schpo|2820|res1,jgi|Schpo|3456|cdc10	jgi|Aspnid|6634|AN0162,jgi|Aspnid|8965|AN3154,jgi|Aspnid|4481|AN5836,jgi|Aspnid|4776|AN6715	jgi|Aspacri|111627,jgi|Aspacri|142534,jgi|Aspacri|177240,jgi|Aspacri|174427	jgi|Neucr|7848|NCU01414,jgi|Neucr|5216|NCU07587,jgi|Neucr|8434|NCU07246,jgi|Neucr|5579|NCU06560	jgi|Magor|11681|MGG_09869,jgi|Magor|3892|MGG_01688,jgi|Magor|9631|MGG_00692,jgi|Magor|7284|MGG_08463
IPR018501	DDT domain	TRUE	TRUE		1	Yes	Cell cycle controls	DDT	1	1	1	1	2	0	1	1	1	1	1	1	1	1	1	1	1	1	1	1	1	1	1	1	1	1	1	1	1	1	1	1	1	1	30	jgi|Sacce|6135|YPL216W,jgi|Sacce|2433|YGL133W	NA	jgi|Aspnid|2850|AN7303	jgi|Aspacri|225320	jgi|Neucr|4459|NCU00164	jgi|Magor|1902|MGG_05687
IPR033896	MADS MEF2-like	TRUE	TRUE		1	No	Cell integrity controls	MADS_MEF2-like	1	1	1	1	2	0	1	1	1	1	1	1	1	1	1	1	1	1	1	1	1	1	1	1	1	1	1	1	1	1	1	1	1	1	30	jgi|Sacce|6268|YPL089C,jgi|Sacce|440|YBR182C	NA	jgi|Aspnid|9154|AN2984	jgi|Aspacri|138811	jgi|Neucr|735|NCU02558	jgi|Magor|3310|MGG_01204
IPR006856	Mating-type protein MAT alpha 1, HMG-box	TRUE	TRUE		2	Yes	Gene loss in filamentous fungi	MATalpha_HMGbox	1	0.75	0.666667	0.6	2	0	1	1	1	0	1	1	1	1	0	1	0	0	1	0	1	1	1	1	1	1	0	0	0	1	0	0	1	1	20	jgi|Sacce|579|YCL066W,jgi|Sacce|688|YCR040W	NA	jgi|Aspnid|9417|AN2755	jgi|Aspacri|210829	jgi|Neucr|489|NCU01958	NA
IPR039515	NOT4, modified RING finger, HC subclass (C4C4-type)	TRUE	TRUE		2	No	Gene loss in filamentous fungi	NOT4	1	0.75	0.888889	0.8	1	1	0	1	1	1	1	1	1	1	1	1	1	0	1	1	0	1	0	1	1	1	1	1	0	1	1	1	1	1	25	jgi|Sacce|2008|YER068W	jgi|Schpo|317|mot2	NA	jgi|Aspacri|78919	jgi|Neucr|9284|NCU04073	jgi|Magor|3472|MGG_11229
IPR033897	MADS SRF-like	TRUE	TRUE		2	Yes	Yeast WGD	MADS_SRF-like	2.5	1	1	2.33333	2	3	1	1	1	1	1	1	1	1	1	1	1	1	1	1	1	1	2	5	3	1	2	2	3	2	1	2	3	6	53	jgi|Sacce|4719|YMR042W,jgi|Sacce|4720|YMR043W	jgi|Schpo|2229|map1,jgi|Schpo|3833|mbx2,jgi|Schpo|3291|mbx1	jgi|Aspnid|1148|AN8676	jgi|Aspacri|33262	jgi|Neucr|178|NCU07430	jgi|Magor|12289|MGG_02773
IPR000232	Heat shock factor (HSF)-type, DNA-binding	TRUE	TRUE		2	Yes	Yeast WGD	HSF	3.5	3	3	3.4	5	2	3	3	3	3	3	3	3	3	3	3	3	3	3	4	3	3	3	5	4	3	3	3	3	3	4	3	3	4	97	jgi|Sacce|3584|YJR147W,jgi|Sacce|2494|YGL073W,jgi|Sacce|3181|YHR206W,jgi|Sacce|5793|YOR140W,jgi|Sacce|2831|YGR249W	jgi|Schpo|1554|prr1,jgi|Schpo|2139|hsf1	jgi|Aspnid|2469|AN3688,jgi|Aspnid|1465|AN8035,jgi|Aspnid|3197|AN6998	jgi|Aspacri|95950,jgi|Aspacri|182166,jgi|Aspacri|185191	jgi|Neucr|3517|NCU08512,jgi|Neucr|3548|NCU08480,jgi|Neucr|10265|NCU02413	jgi|Magor|8048|MGG_03242,jgi|Magor|7719|MGG_03516,jgi|Magor|1035|MGG_06971
IPR018060	DNA binding HTH domain, AraC-type	TRUE	TRUE		3	Yes	Gene loss in yeast	HTH_AraC	0	0.5	1.22222	1	0	0	1	1	0	0	2	1	2	1	1	1	1	1	1	1	1	1	1	1	1	1	1	1	1	1	1	1	1	1	28	NA	NA	jgi|Aspnid|8016|AN2276	jgi|Aspacri|227261	NA	NA
IPR007604	CP2 transcription factor	TRUE	TRUE		3	Yes	Gene loss in yeast	CP2	0	1	1.55556	1.73333	0	0	1	1	1	1	2	1	1	1	1	1	1	3	3	1	1	1	1	1	1	1	1	1	2	2	4	2	2	5	44	NA	NA	jgi|Aspnid|247|AN4878	jgi|Aspacri|206071	jgi|Neucr|10124|NCU06095	jgi|Magor|9436|MGG_00856
IPR007889	DNA binding HTH domain, Psq-type	TRUE	TRUE		3	Yes	Gene loss in yeast	HTH_Psq	0	5	1.11111	2.53333	0	0	18	0	2	0	1	1	1	1	1	1	3	0	1	1	1	1	2	9	1	1	2	5	5	3	3	2	1	1	68	NA	NA	jgi|Aspnid|8132|AN2382,jgi|Aspnid|10047|AN5233,jgi|Aspnid|5740|AN0975,jgi|Aspnid|8031|AN2291,jgi|Aspnid|2715|AN3478,jgi|Aspnid|2030|AN4077,jgi|Aspnid|1016|AN8788,jgi|Aspnid|3340|AN7516,jgi|Aspnid|9443|AN2732,jgi|Aspnid|1079|AN9505,jgi|Aspnid|6076|AN0669,jgi|Aspnid|9087|AN3047,jgi|Aspnid|1237|AN11091,jgi|Aspnid|248|AN4877,jgi|Aspnid|5899|AN0826,jgi|Aspnid|804|AN4391,jgi|Aspnid|4605|AN6559,jgi|Aspn…	NA	jgi|Neucr|2304|NCU02991,jgi|Neucr|2730|NCU03529	NA
IPR003163	Transcription regulator HTH, APSES-type DNA-binding domain	TRUE	TRUE		3	Yes	EIy <= 2	Tscrpt_reg_HTH_APSES-type	4.5	4.75	5	4.73333	5	4	5	5	5	4	5	5	5	5	5	5	5	5	5	5	4	5	5	5	4	5	5	5	4	5	5	5	5	4	144	jgi|Sacce|4691|YMR016C,jgi|Sacce|2064|YER111C,jgi|Sacce|960|YDL056W,jgi|Sacce|3793|YKL043W,jgi|Sacce|1672|YIL101C	jgi|Schpo|3492|bqt4,jgi|Schpo|274|res2,jgi|Schpo|2820|res1,jgi|Schpo|3456|cdc10	jgi|Aspnid|6634|AN0162,jgi|Aspnid|10504|AN5405,jgi|Aspnid|8965|AN3154,jgi|Aspnid|4481|AN5836,jgi|Aspnid|4776|AN6715	jgi|Aspacri|111627,jgi|Aspacri|142534,jgi|Aspacri|224261,jgi|Aspacri|177240,jgi|Aspacri|174427	jgi|Neucr|7848|NCU01414,jgi|Neucr|5915|NCU06339,jgi|Neucr|5216|NCU07587,jgi|Neucr|8434|NCU07246,jgi|Neucr|5579|NCU06560	jgi|Magor|11681|MGG_09869,jgi|Magor|3892|MGG_01688,jgi|Magor|9631|MGG_00692,jgi|Magor|7284|MGG_08463
IPR000571	Zinc finger, CCCH-type	TRUE	TRUE		3	Yes	EIy <= 2	Znf_CCCH	12	16.75	20.3333	21.6	10	14	16	17	16	18	25	18	19	20	17	21	22	21	20	20	18	21	20	23	20	22	21	22	23	21	22	23	23	25	598	jgi|Sacce|4157|YLR136C,jgi|Sacce|6468|YPR107C,jgi|Sacce|4453|YLR401C,jgi|Sacce|1175|YDR151C,jgi|Sacce|798|YDL209C,jgi|Sacce|4369|YLR323C,jgi|Sacce|5743|YOR091W,jgi|Sacce|6303|YPL054W,jgi|Sacce|2008|YER068W,jgi|Sacce|3812|YKL025C	jgi|Schpo|3778|zfs1,jgi|Schpo|3458|ppk26,jgi|Schpo|591|cwf2,jgi|Schpo|317|mot2,jgi|Schpo|2971|mep33,jgi|Schpo|2735|SPBC337.12,jgi|Schpo|205|yth1,jgi|Schpo|2243|SPAP8A3.06,jgi|Schpo|1862|dus3,jgi|Schpo|1470|cps3,jgi|Schpo|2005|rex3,jgi|Schpo|4964|SPCC1739.01,jgi|Schpo|3583|cwf24,jgi|Schpo|3576|amo1	jgi|Aspnid|7085|AN1448,jgi|Aspnid|2786|AN7362,jgi|Aspnid|8641|AN3447,jgi|Aspnid|3625|AN7755,jgi|Aspnid|6480|AN0298,jgi|Aspnid|8292|AN2517,jgi|Aspnid|5210|AN9362,jgi|Aspnid|7976|AN2245,jgi|Aspnid|7191|AN1537,jgi|Aspnid|7863|AN12197,jgi|Aspnid|3906|AN6331,jgi|Aspnid|2601|AN3578,jgi|Aspnid|5963|AN10121,jgi|Aspnid|5909|AN0818,jgi|Aspnid|5011|AN6922,jgi|Aspnid|573|AN4595	jgi|Aspacri|208208,jgi|Aspacri|183183,jgi|Aspacri|197970,jgi|Aspacri|159357,jgi|Aspacri|15130,jgi|Aspacri|207264,jgi|Aspacri|47194,jgi|Aspacri|186218,jgi|Aspacri|1539,jgi|Aspacri|132096,jgi|Aspacri|193799,jgi|Aspacri|159967,jgi|Aspacri|149008,jgi|Aspacri|51590,jgi|Aspacri|29587,jgi|Aspacri|178896,jgi|Aspacri|209484	jgi|Neucr|2247|NCU03048,jgi|Neucr|7841|NCU01407,jgi|Neucr|494|NCU01954,jgi|Neucr|1587|NCU07418,jgi|Neucr|3219|NCU01795,jgi|Neucr|1319|NCU03261,jgi|Neucr|2772|NCU03486,jgi|Neucr|8243|NCU04254,jgi|Neucr|1501|NCU08353,jgi|Neucr|9603|NCU05007,jgi|Neucr|1720|NCU00967,jgi|Neucr|1445|NCU09140,jgi|Neucr|5717|NCU07699,jgi|Neucr|7604|NCU01184,jgi|Neucr|517|NCU01929,jgi|Neucr|9798|NCU06894	jgi|Magor|12062|MGG_17908,jgi|Magor|11216|MGG_03964,jgi|Magor|7889|MGG_03373,jgi|Magor|4559|MGG_07147,jgi|Magor|2387|MGG_08641,jgi|Magor|11558|MGG_09373,jgi|Magor|9650|MGG_00680,jgi|Magor|6119|MGG_09553,jgi|Magor|3311|MGG_01205,jgi|Magor|2929|MGG_04760,jgi|Magor|12085|MGG_02939,jgi|Magor|4259|MGG_08089,jgi|Magor|2329|MGG_04405,jgi|Magor|2649|MGG_10829,jgi|Magor|1084|MGG_07010,jgi|Magor|9637|MGG_0…
IPR000679	Zinc finger, GATA-type	TRUE	TRUE		3	Yes	EIy <= 2	Znf_GATA	7.5	6.75	9.66667	10.0667	10	5	6	6	6	9	10	9	7	9	10	8	10	11	13	10	12	8	10	12	10	8	8	11	13	11	10	8	10	10	280	jgi|Sacce|2208|YFL021W,jgi|Sacce|1796|YIR013C,jgi|Sacce|3324|YJL110C,jgi|Sacce|3873|YKR034W,jgi|Sacce|4032|YLR013W,jgi|Sacce|4817|YMR136W,jgi|Sacce|660|YCR018C,jgi|Sacce|3639|YKL185W,jgi|Sacce|1972|YER040W,jgi|Sacce|6337|YPL021W	jgi|Schpo|4510|SPCC1393.08,jgi|Schpo|4826|gaf1,jgi|Schpo|4545|sfh1,jgi|Schpo|4955|ams2,jgi|Schpo|179|fep1	jgi|Aspnid|8968|AN3152,jgi|Aspnid|6617|AN0176,jgi|Aspnid|4032|AN6221,jgi|Aspnid|2567|AN3607,jgi|Aspnid|1159|AN8667,jgi|Aspnid|8655|AN3435	jgi|Aspacri|202376,jgi|Aspacri|72269,jgi|Aspacri|186297,jgi|Aspacri|49119,jgi|Aspacri|142414,jgi|Aspacri|149928	jgi|Neucr|10335|NCU02356,jgi|Neucr|189|NCU09068,jgi|Neucr|1798|NCU00902,jgi|Neucr|6532|NCU15829,jgi|Neucr|7570|NCU01154,jgi|Neucr|5686|NCU07728	jgi|Magor|9073|MGG_10970,jgi|Magor|5832|MGG_06050,jgi|Magor|2785|MGG_04521,jgi|Magor|4765|MGG_07319,jgi|Magor|5241|MGG_07423,jgi|Magor|7695|MGG_03538,jgi|Magor|4074|MGG_01840,jgi|Magor|1457|MGG_10538,jgi|Magor|12314|MGG_02755
IPR000818	TEA/ATTS domain	TRUE	TRUE		3	Yes	EIy <= 2	TEA/ATTS	0.5	1	1	1	1	0	1	1	1	1	1	1	1	1	1	1	1	1	1	1	1	1	1	1	1	1	1	1	1	1	1	1	1	1	29	jgi|Sacce|330|YBR083W	NA	jgi|Aspnid|6340|AN0422	jgi|Aspacri|223101	jgi|Neucr|801|NCU02612	jgi|Magor|3331|MGG_01218
IPR000967	Zinc finger, NF-X1-type	TRUE	TRUE		3	Yes	EIy <= 2	Znf_NFX1	1	1.25	1.44444	1.8	1	1	1	1	1	2	2	0	1	2	2	1	0	2	3	2	2	2	2	2	2	2	2	2	2	0	2	2	2	1	47	jgi|Sacce|5362|YNL023C	jgi|Schpo|4935|SPCC18.03	jgi|Aspnid|2385|AN3761	jgi|Aspacri|182447	jgi|Neucr|1332|NCU03273	jgi|Magor|10310|MGG_00137,jgi|Magor|1068|MGG_11779
IPR001005	SANT/Myb domain	TRUE	TRUE		3	Yes	EIy <= 2	SANT/Myb	16.5	20	19.8889	22.1333	18	15	21	21	21	17	21	19	19	18	20	20	19	21	22	20	22	20	23	23	18	21	19	24	21	33	22	22	22	22	624	jgi|Sacce|5345|YNL039W,jgi|Sacce|2277|YFR037C,jgi|Sacce|680|YCR033W,jgi|Sacce|1046|YDR026C,jgi|Sacce|3255|YJL176C,jgi|Sacce|5158|YNL216W,jgi|Sacce|185|YBL054W,jgi|Sacce|6227|YPL128C,jgi|Sacce|292|YBR049C,jgi|Sacce|1488|YDR448W,jgi|Sacce|5964|YOR304W,jgi|Sacce|2435|YGL131C,jgi|Sacce|1393|YDR359C,jgi|Sacce|4905|YMR213W,jgi|Sacce|2036|YER088C,jgi|Sacce|2573|YGR002C,jgi|Sacce|3941|YKR099W,jgi|Sacce|5…	jgi|Schpo|2167|rrn5,jgi|Schpo|4555|ada2,jgi|Schpo|1062|ssr2,jgi|Schpo|831|swc4,jgi|Schpo|1143|cdc5,jgi|Schpo|973|mug152,jgi|Schpo|1526|ssr1,jgi|Schpo|5050|bdp1,jgi|Schpo|2138|snt1,jgi|Schpo|3297|tbf1,jgi|Schpo|2398|reb1,jgi|Schpo|1273|eta2,jgi|Schpo|4581|vid21,jgi|Schpo|2021|rtf1,jgi|Schpo|1309|taz1	jgi|Aspnid|9668|AN8377,jgi|Aspnid|347|AN4797,jgi|Aspnid|9916|AN5118,jgi|Aspnid|23|AN12280,jgi|Aspnid|548|AN4618,jgi|Aspnid|3311|AN10944,jgi|Aspnid|648|AN4527,jgi|Aspnid|3606|AN7739,jgi|Aspnid|10431|AN5476,jgi|Aspnid|329|AN4813,jgi|Aspnid|4765|AN6705,jgi|Aspnid|6646|AN0153,jgi|Aspnid|4317|AN10763,jgi|Aspnid|2999|AN7174,jgi|Aspnid|651|AN4524,jgi|Aspnid|1510|AN8076,jgi|Aspnid|4621|AN6575,jgi|Aspnid|…	jgi|Aspacri|222940,jgi|Aspacri|202134,jgi|Aspacri|178332,jgi|Aspacri|181072,jgi|Aspacri|202929,jgi|Aspacri|211474,jgi|Aspacri|170704,jgi|Aspacri|156222,jgi|Aspacri|204191,jgi|Aspacri|204287,jgi|Aspacri|124342,jgi|Aspacri|219706,jgi|Aspacri|9259,jgi|Aspacri|176103,jgi|Aspacri|104900,jgi|Aspacri|215620,jgi|Aspacri|217249,jgi|Aspacri|104899,jgi|Aspacri|20084,jgi|Aspacri|210926,jgi|Aspacri|214226	jgi|Neucr|3993|NCU07863,jgi|Neucr|3960|NCU07834,jgi|Neucr|3887|NCU05685,jgi|Neucr|4956|NCU07525,jgi|Neucr|4936|NCU07543,jgi|Neucr|9089|NCU03875,jgi|Neucr|6172|NCU04353,jgi|Neucr|3884|NCU05681,jgi|Neucr|6227|NCU08003,jgi|Neucr|5108|NCU08525,jgi|Neucr|10079|NCU06140,jgi|Neucr|2996|NCU10346,jgi|Neucr|6485|NCU06994,jgi|Neucr|2840|NCU03416,jgi|Neucr|3303|NCU01706,jgi|Neucr|10393|NCU02315,jgi|Neucr|605…	jgi|Magor|3931|MGG_01720,jgi|Magor|6726|MGG_05240,jgi|Magor|12326|MGG_02746,jgi|Magor|5917|MGG_06120,jgi|Magor|9248|MGG_01012,jgi|Magor|1101|MGG_14558,jgi|Magor|945|MGG_06898,jgi|Magor|11293|MGG_03899,jgi|Magor|7408|MGG_15357,jgi|Magor|9114|MGG_01130,jgi|Magor|3589|MGG_01426,jgi|Magor|5711|MGG_05945,jgi|Magor|6554|MGG_05099,jgi|Magor|10309|MGG_00138,jgi|Magor|10760|MGG_10426,jgi|Magor|9109|MGG_01…
IPR001083	Copper fist DNA-binding domain	TRUE	TRUE		3	Yes	EIy <= 2	Cu_fist	2.5	2.25	3.44444	3.8	3	2	2	3	2	2	3	4	4	3	4	3	4	3	3	3	6	3	8	2	4	8	5	3	2	2	3	3	3	2	102	jgi|Sacce|2400|YGL166W,jgi|Sacce|6366|YPR008W,jgi|Sacce|4696|YMR021C	jgi|Schpo|4770|cuf2,jgi|Schpo|166|cuf1	jgi|Aspnid|7620|AN1924,jgi|Aspnid|6089|AN0658	jgi|Aspacri|97496,jgi|Aspacri|87914,jgi|Aspacri|144344	jgi|Neucr|8745|NCU04773,jgi|Neucr|8815|NCU04830	jgi|Magor|4630|MGG_07205,jgi|Magor|3114|MGG_08875
IPR001387	Cro/C1-type helix-turn-helix domain	TRUE	TRUE		3	No	EIy <= 2	Cro/C1-type_HTH	1	1.5	2.11111	2.2	1	1	1	1	2	2	1	2	2	2	2	3	3	2	2	2	2	2	2	4	2	2	2	2	2	2	2	3	2	2	60	jgi|Sacce|5958|YOR298C-A	jgi|Schpo|2958|SPBC83.17	jgi|Aspnid|9142|AN2996	jgi|Aspacri|138945	jgi|Neucr|7858|NCU01422,jgi|Neucr|7677|NCU01258	jgi|Magor|4396|MGG_08203,jgi|Magor|557|MGG_02451
IPR001606	ARID DNA-binding domain	TRUE	TRUE		3	Yes	EIy <= 2	ARID	3	3	3.88889	4	2	4	2	2	4	4	4	3	3	3	5	4	4	5	4	4	4	4	5	4	4	4	4	4	4	3	4	4	4	4	113	jgi|Sacce|6342|YPL016W,jgi|Sacce|4864|YMR176W	jgi|Schpo|2853|sol1,jgi|Schpo|3522|rsc9,jgi|Schpo|3500|lid2,jgi|Schpo|752|jmj2	jgi|Aspnid|9246|AN2905,jgi|Aspnid|1669|AN8211	jgi|Aspacri|57953,jgi|Aspacri|133940	jgi|Neucr|7656|NCU01238,jgi|Neucr|10774|NCU05891,jgi|Neucr|9110|NCU03892,jgi|Neucr|9291|NCU04079	jgi|Magor|9491|MGG_00809,jgi|Magor|6290|MGG_04878,jgi|Magor|7956|MGG_03319,jgi|Magor|606|MGG_02493
IPR001766	Fork head domain	TRUE	TRUE		3	Yes	EIy <= 2	Fork_head	4	4.25	3.88889	4.26667	4	4	6	4	3	4	4	4	4	4	4	4	4	3	4	4	4	4	4	5	4	4	6	4	5	4	4	4	4	4	124	jgi|Sacce|5314|YNL068C,jgi|Sacce|6465|YPR104C,jgi|Sacce|711|YCR065W,jgi|Sacce|1639|YIL131C	jgi|Schpo|2926|mei4,jgi|Schpo|1541|fhl1,jgi|Schpo|3627|sep1,jgi|Schpo|4098|fkh2	jgi|Aspnid|129|AN4985,jgi|Aspnid|9303|AN2854,jgi|Aspnid|654|AN4521,jgi|Aspnid|6935|AN8949,jgi|Aspnid|7735|AN2025,jgi|Aspnid|932|AN8858	jgi|Aspacri|187095,jgi|Aspacri|214383,jgi|Aspacri|222729,jgi|Aspacri|133027	jgi|Neucr|4289|NCU00019,jgi|Neucr|4145|NCU06173,jgi|Neucr|2619|NCU08634	jgi|Magor|4087|MGG_01853,jgi|Magor|8461|MGG_06422,jgi|Magor|6041|MGG_14496,jgi|Magor|8650|MGG_06258
IPR001841	Zinc finger, RING-type	TRUE	TRUE		3	No	EIy <= 2	Znf_RING	40	51.75	61.3333	66.2667	34	46	50	53	52	52	64	53	50	64	66	60	57	72	66	68	67	59	69	74	64	62	63	66	70	64	58	65	65	80	1833	jgi|Sacce|4445|YLR394W,jgi|Sacce|3078|YHR115C,jgi|Sacce|712|YCR066W,jgi|Sacce|5848|YOR191W,jgi|Sacce|3856|YKR017C,jgi|Sacce|2929|YHL010C,jgi|Sacce|1343|YDR313C,jgi|Sacce|4369|YLR323C,jgi|Sacce|5632|YOL013C,jgi|Sacce|4051|YLR032W,jgi|Sacce|366|YBR114W,jgi|Sacce|1296|YDR266C,jgi|Sacce|2069|YER116C,jgi|Sacce|308|YBR062C,jgi|Sacce|5586|YOL054W,jgi|Sacce|6454|YPR093C,jgi|Sacce|4285|YLR247C,jgi|Sacce|2…	jgi|Schpo|2845|slx8,jgi|Schpo|2745|rhp18,jgi|Schpo|763|itt1,jgi|Schpo|2901|pas4,jgi|Schpo|4935|SPCC18.03,jgi|Schpo|4069|SPBC14F5.10c,jgi|Schpo|3702|hrd1,jgi|Schpo|1023|SPAC6B12.07c,jgi|Schpo|5005|SPCC126.07c,jgi|Schpo|3658|pmh1,jgi|Schpo|4236|rhp16,jgi|Schpo|1722|SPAC23A1.07,jgi|Schpo|1957|SPAC144.05,jgi|Schpo|317|mot2,jgi|Schpo|3849|SPBP8B7.15c,jgi|Schpo|582|meu34,jgi|Schpo|697|rfp2,jgi|Schpo|33…	jgi|Aspnid|6318|AN0441,jgi|Aspnid|2846|AN10925,jgi|Aspnid|8732|AN10394,jgi|Aspnid|7030|AN9421,jgi|Aspnid|10091|AN10707,jgi|Aspnid|7602|AN1909,jgi|Aspnid|53|AN5051,jgi|Aspnid|2843|AN7309,jgi|Aspnid|4025|AN10792,jgi|Aspnid|7342|AN1668,jgi|Aspnid|2467|AN3689,jgi|Aspnid|5078|AN9241,jgi|Aspnid|3625|AN7755,jgi|Aspnid|1508|AN8074,jgi|Aspnid|4335|AN5961,jgi|Aspnid|7913|AN2184,jgi|Aspnid|838|AN4359,jgi|As…	jgi|Aspacri|209041,jgi|Aspacri|55720,jgi|Aspacri|203023,jgi|Aspacri|109920,jgi|Aspacri|191307,jgi|Aspacri|212990,jgi|Aspacri|166136,jgi|Aspacri|185014,jgi|Aspacri|205069,jgi|Aspacri|206855,jgi|Aspacri|54307,jgi|Aspacri|195183,jgi|Aspacri|185645,jgi|Aspacri|222563,jgi|Aspacri|42864,jgi|Aspacri|86190,jgi|Aspacri|78919,jgi|Aspacri|126893,jgi|Aspacri|175985,jgi|Aspacri|14286,jgi|Aspacri|105791,jgi|As…	jgi|Neucr|4583|NCU00275,jgi|Neucr|7281|NCU03719,jgi|Neucr|9084|NCU11263,jgi|Neucr|4915|NCU07561,jgi|Neucr|481|NCU01964,jgi|Neucr|10519|NCU02203,jgi|Neucr|494|NCU01954,jgi|Neucr|3004|NCU05422,jgi|Neucr|10244|NCU02431,jgi|Neucr|1991|NCU00723,jgi|Neucr|10478|NCU02242,jgi|Neucr|400|NCU02039,jgi|Neucr|2096|NCU00631,jgi|Neucr|10218|NCU11300,jgi|Neucr|728|NCU02552,jgi|Neucr|2903|NCU03356,jgi|Neucr|4062|…	jgi|Magor|43|MGG_01987,jgi|Magor|12439|MGG_12631,jgi|Magor|3714|MGG_15728,jgi|Magor|10308|MGG_00139,jgi|Magor|5883|MGG_06087,jgi|Magor|12031|MGG_17900,jgi|Magor|1716|MGG_05532,jgi|Magor|11066|MGG_04088,jgi|Magor|5890|MGG_06094,jgi|Magor|4350|MGG_15830,jgi|Magor|12062|MGG_17908,jgi|Magor|12214|MGG_02839,jgi|Magor|8034|MGG_03256,jgi|Magor|9588|MGG_00730,jgi|Magor|7397|MGG_08561,jgi|Magor|2872|MGG_0…
IPR001878	Zinc finger, CCHC-type	TRUE	TRUE		3	Yes	EIy <= 2	Znf_CCHC	7	16	9.44444	13.6667	7	7	11	7	12	34	8	12	10	7	10	11	11	7	9	7	7	15	9	28	10	17	18	15	10	17	17	18	11	6	368	jgi|Sacce|4136|YLR116W,jgi|Sacce|3776|YKL059C,jgi|Sacce|1693|YIL079C,jgi|Sacce|1692|YIL082W,jgi|Sacce|1111|YDR088C,jgi|Sacce|833|YDL175C,jgi|Sacce|5119|YNL255C	jgi|Schpo|941|byr3,jgi|Schpo|4205|tlh2,jgi|Schpo|3849|SPBP8B7.15c,jgi|Schpo|2704|air1,jgi|Schpo|1|tlh1,jgi|Schpo|4412|bpb1,jgi|Schpo|1768|SPAC683.02c	jgi|Aspnid|9868|AN8557,jgi|Aspnid|1153|AN8671,jgi|Aspnid|6034|AN0707,jgi|Aspnid|3240|AN7431,jgi|Aspnid|9292|AN2865,jgi|Aspnid|1963|AN4133,jgi|Aspnid|8574|AN9093,jgi|Aspnid|9908|AN5111,jgi|Aspnid|216|AN10615,jgi|Aspnid|3709|AN7830,jgi|Aspnid|7643|AN1944	jgi|Aspacri|197646,jgi|Aspacri|192972,jgi|Aspacri|212482,jgi|Aspacri|209383,jgi|Aspacri|139908,jgi|Aspacri|223446,jgi|Aspacri|33102	jgi|Neucr|8344|NCU08933,jgi|Neucr|8101|NCU04110,jgi|Neucr|10395|NCU17247,jgi|Neucr|4816|NCU00483,jgi|Neucr|10673|NCU05800,jgi|Neucr|7090|NCU04617,jgi|Neucr|5582|NCU06565,jgi|Neucr|7963|NCU06718,jgi|Neucr|497|NCU01950,jgi|Neucr|8331|NCU08923,jgi|Neucr|6790|NCU16906,jgi|Neucr|6212|NCU07990	jgi|Magor|10630|MGG_17588,jgi|Magor|1736|MGG_16400,jgi|Magor|295|MGG_16063,jgi|Magor|9045|MGG_17307,jgi|Magor|9119|MGG_11426,jgi|Magor|1202|MGG_09256,jgi|Magor|8982|MGG_17284,jgi|Magor|10854|MGG_17654,jgi|Magor|833|MGG_16167,jgi|Magor|10462|MGG_17557,jgi|Magor|2074|MGG_16488,jgi|Magor|20|MGG_15987,jgi|Magor|5714|MGG_05948,jgi|Magor|3895|MGG_01691,jgi|Magor|10739|MGG_17620,jgi|Magor|10722|MGG_1761…
IPR001965	Zinc finger, PHD-type	TRUE	TRUE		3	Yes	EIy <= 2	Znf_PHD	16	19.25	17.7778	17.9333	15	17	19	20	20	18	18	19	18	18	20	15	16	17	19	17	18	18	18	18	19	18	17	18	18	18	18	18	18	18	538	jgi|Sacce|4750|YMR075W,jgi|Sacce|6172|YPL181W,jgi|Sacce|3053|YHR090C,jgi|Sacce|5714|YOR064C,jgi|Sacce|3329|YJL105W,jgi|Sacce|1986|YER051W,jgi|Sacce|6216|YPL138C,jgi|Sacce|2435|YGL131C,jgi|Sacce|3554|YJR119C,jgi|Sacce|3868|YKR029C,jgi|Sacce|4864|YMR176W,jgi|Sacce|5284|YNL097C,jgi|Sacce|6391|YPR031W,jgi|Sacce|3835|YKL005C,jgi|Sacce|4924|YMR231W	jgi|Schpo|2528|cti6,jgi|Schpo|815|snt2,jgi|Schpo|5005|SPCC126.07c,jgi|Schpo|2706|mit1,jgi|Schpo|4332|spf1,jgi|Schpo|3704|nto1,jgi|Schpo|4666|SPCC645.13,jgi|Schpo|688|msc1,jgi|Schpo|4373|phf1,jgi|Schpo|1344|png1,jgi|Schpo|448|phf2,jgi|Schpo|3500|lid2,jgi|Schpo|2767|png2,jgi|Schpo|221|cph2,jgi|Schpo|2802|mlo2,jgi|Schpo|318|cph1,jgi|Schpo|2132|set3	jgi|Aspnid|10519|AN5391,jgi|Aspnid|8537|AN9126,jgi|Aspnid|3268|AN7455,jgi|Aspnid|4734|AN6675,jgi|Aspnid|7460|AN1777,jgi|Aspnid|10242|AN5640,jgi|Aspnid|6945|AN8939,jgi|Aspnid|5729|AN0986,jgi|Aspnid|1669|AN8211,jgi|Aspnid|465|AN4694,jgi|Aspnid|2494|AN3668,jgi|Aspnid|2853|AN7300,jgi|Aspnid|10321|AN5570,jgi|Aspnid|9300|AN2857,jgi|Aspnid|2859|AN7294,jgi|Aspnid|1850|AN4229,jgi|Aspnid|9307|AN2850,jgi|As…	jgi|Aspacri|57953,jgi|Aspacri|109920,jgi|Aspacri|133080,jgi|Aspacri|143542,jgi|Aspacri|200169,jgi|Aspacri|82974,jgi|Aspacri|71413,jgi|Aspacri|195905,jgi|Aspacri|203842,jgi|Aspacri|128112,jgi|Aspacri|209155,jgi|Aspacri|118435,jgi|Aspacri|165759,jgi|Aspacri|117866,jgi|Aspacri|84418,jgi|Aspacri|220462,jgi|Aspacri|187407,jgi|Aspacri|181857,jgi|Aspacri|211048,jgi|Aspacri|208102	jgi|Neucr|7656|NCU01238,jgi|Neucr|6131|NCU04389,jgi|Neucr|2487|NCU02796,jgi|Neucr|9405|NCU05943,jgi|Neucr|4915|NCU07561,jgi|Neucr|4347|NCU00070,jgi|Neucr|4216|NCU06233,jgi|Neucr|5787|NCU08317,jgi|Neucr|7840|NCU10337,jgi|Neucr|2753|NCU03505,jgi|Neucr|6392|NCU07297,jgi|Neucr|2803|NCU03461,jgi|Neucr|1596|NCU07412,jgi|Neucr|4318|NCU00045,jgi|Neucr|307|NCU02121,jgi|Neucr|8757|NCU04782,jgi|Neucr|968|NC…	jgi|Magor|6290|MGG_04878,jgi|Magor|3017|MGG_10164,jgi|Magor|4935|MGG_12463,jgi|Magor|3671|MGG_11196,jgi|Magor|6706|MGG_05224,jgi|Magor|1547|MGG_13031,jgi|Magor|8137|MGG_03169,jgi|Magor|1113|MGG_09186,jgi|Magor|3040|MGG_10196,jgi|Magor|9581|MGG_00736,jgi|Magor|1848|MGG_05642,jgi|Magor|12003|MGG_03005,jgi|Magor|6638|MGG_12926,jgi|Magor|12587|MGG_02535,jgi|Magor|2316|MGG_04421,jgi|Magor|11231|MGG_12…
IPR003120	Transcription factor Ste12	TRUE	TRUE		3	No	EIy <= 2	Ste12	0.5	1	1	1	1	0	1	1	1	1	1	1	1	1	1	1	1	1	1	1	1	1	1	1	1	1	1	1	1	1	1	1	1	1	29	jgi|Sacce|3046|YHR084W	NA	jgi|Aspnid|8030|AN2290	jgi|Aspacri|217913	jgi|Neucr|4657|NCU00340	jgi|Magor|6428|MGG_12958
IPR003958	Transcription factor CBF/NF-Y/archaeal histone domain	TRUE	TRUE		3	Yes	EIy <= 2	CBFA_NFYB	5.5	6.75	6.88889	7.8	4	7	6	7	7	7	7	7	7	7	7	7	6	7	7	7	7	7	7	9	7	7	8	7	9	11	7	7	8	9	217	jgi|Sacce|3371|YJL065C,jgi|Sacce|221|YBL021C,jgi|Sacce|2120|YER159C,jgi|Sacce|1436|YDR397C	jgi|Schpo|988|new1,jgi|Schpo|3737|php5,jgi|Schpo|4463|SPCC16C4.22,jgi|Schpo|2843|dpb4,jgi|Schpo|987|dpb3,jgi|Schpo|3610|SPBC30D10.02,jgi|Schpo|900|php3	jgi|Aspnid|5206|AN9358,jgi|Aspnid|9944|AN10643,jgi|Aspnid|4531|AN6492,jgi|Aspnid|5464|AN1225,jgi|Aspnid|2074|AN4034,jgi|Aspnid|3893|AN10809	jgi|Aspacri|191984,jgi|Aspacri|41477,jgi|Aspacri|17056,jgi|Aspacri|172640,jgi|Aspacri|204883,jgi|Aspacri|194969,jgi|Aspacri|113049	jgi|Neucr|2552|NCU09248,jgi|Neucr|422|NCU02017,jgi|Neucr|5641|NCU06623,jgi|Neucr|1104|NCU03073,jgi|Neucr|4023|NCU06405,jgi|Neucr|4400|NCU00116,jgi|Neucr|2858|NCU03400	jgi|Magor|10272|MGG_00169,jgi|Magor|8599|MGG_06302,jgi|Magor|5901|MGG_06105,jgi|Magor|757|MGG_11869,jgi|Magor|3853|MGG_01653,jgi|Magor|9908|MGG_00472,jgi|Magor|12230|MGG_02824
IPR004181	Zinc finger, MIZ-type	TRUE	TRUE		3	Yes	EIy <= 2	Znf_MIZ	2.5	3	3	3.33333	3	2	3	3	3	3	3	3	3	3	3	3	3	3	3	3	3	3	3	4	3	3	4	3	4	3	3	4	4	3	94	jgi|Sacce|5809|YOR156C,jgi|Sacce|1449|YDR409W,jgi|Sacce|1903|YEL019C	jgi|Schpo|360|pli1,jgi|Schpo|1308|nse2	jgi|Aspnid|4537|AN10822,jgi|Aspnid|7611|AN10240,jgi|Aspnid|682|AN4497	jgi|Aspacri|218745,jgi|Aspacri|225741,jgi|Aspacri|201343	jgi|Neucr|4192|NCU06213,jgi|Neucr|8401|NCU09846,jgi|Neucr|9176|NCU03968	jgi|Magor|9216|MGG_01042,jgi|Magor|3070|MGG_08837,jgi|Magor|10173|MGG_00249
IPR006565	Bromodomain associated domain	TRUE	TRUE		3	Yes	EIy <= 2	Bromodomain	1.5	3	2.88889	2.8	1	2	3	3	3	3	3	3	3	3	3	3	2	3	3	3	3	3	3	3	3	3	3	3	3	3	2	2	2	3	83	jgi|Sacce|6347|YPL011C	jgi|Schpo|1096|taf3,jgi|Schpo|3681|spt7	jgi|Aspnid|228|AN4894,jgi|Aspnid|3389|AN11755,jgi|Aspnid|8300|AN10317	jgi|Aspacri|22045,jgi|Aspacri|185848,jgi|Aspacri|189473	jgi|Neucr|1132|NCU03096,jgi|Neucr|10683|NCU05809,jgi|Neucr|10437|NCU02276	jgi|Magor|2131|MGG_04720,jgi|Magor|9351|MGG_00924,jgi|Magor|3391|MGG_01265
IPR009071	High mobility group box domain	TRUE	TRUE		3	Yes	EIy <= 2	HMG_box	10	8.75	9.44444	11.2667	8	12	7	6	11	11	10	9	10	9	9	9	9	10	10	10	10	10	11	12	10	10	10	10	11	22	12	10	10	11	309	jgi|Sacce|1505|YDR464W,jgi|Sacce|6413|YPR052C,jgi|Sacce|3805|YKL032C,jgi|Sacce|339|YBR089C-A,jgi|Sacce|1017|YDL002C,jgi|Sacce|6426|YPR065W,jgi|Sacce|1199|YDR174W,jgi|Sacce|4747|YMR072W	jgi|Schpo|567|nhp6,jgi|Schpo|3185|matmc_2,jgi|Schpo|3193|matmc_1,jgi|Schpo|5129|SPMTR.04,jgi|Schpo|180|lsd2,jgi|Schpo|3985|ste11,jgi|Schpo|2980|SPBC28F2.11,jgi|Schpo|3289|SPBC19G7.04,jgi|Schpo|2719|lsd1,jgi|Schpo|499|nht1,jgi|Schpo|5126|matPc,jgi|Schpo|954|cmb1	jgi|Aspnid|9268|AN2885,jgi|Aspnid|5420|AN1267,jgi|Aspnid|6328|AN10103,jgi|Aspnid|2634|AN3549,jgi|Aspnid|2496|AN3667,jgi|Aspnid|7664|AN1962,jgi|Aspnid|421|AN4734	jgi|Aspacri|198529,jgi|Aspacri|208215,jgi|Aspacri|175272,jgi|Aspacri|227107,jgi|Aspacri|214827,jgi|Aspacri|205903	jgi|Neucr|1421|NCU09120,jgi|Neucr|9775|NCU06874,jgi|Neucr|10379|NCU02326,jgi|Neucr|1168|NCU03126,jgi|Neucr|890|NCU02695,jgi|Neucr|2778|NCU03481,jgi|Neucr|1005|NCU09995,jgi|Neucr|2460|NCU02819,jgi|Neucr|4909|NCU07568,jgi|Neucr|487|NCU01960,jgi|Neucr|969|NCU09387	jgi|Magor|3463|MGG_01325,jgi|Magor|1329|MGG_09915,jgi|Magor|1847|MGG_05641,jgi|Magor|3843|MGG_01641,jgi|Magor|11221|MGG_03959,jgi|Magor|2283|MGG_04489,jgi|Magor|12037|MGG_02979,jgi|Magor|12038|MGG_02978,jgi|Magor|10311|MGG_00136,jgi|Magor|2702|MGG_04374,jgi|Magor|9422|MGG_00866
IPR010666	Zinc finger, GRF-type	TRUE	TRUE		3	Yes	EIy <= 2	Znf_GRF	0.5	1.25	1.88889	2	1	0	0	0	2	3	1	2	2	2	2	2	2	2	2	2	2	2	2	2	2	2	2	2	2	2	2	2	2	2	53	jgi|Sacce|223|YBL019W	NA	NA	NA	jgi|Neucr|5768|NCU07663,jgi|Neucr|1324|NCU03265	jgi|Magor|3658|MGG_01482,jgi|Magor|7313|MGG_08489,jgi|Magor|1366|MGG_09946
IPR011016	Zinc finger, RING-CH-type	TRUE	TRUE		3	No	EIy <= 2	Znf_RING-CH	3.5	4.75	4.44444	4	2	5	4	4	5	6	7	4	4	4	5	4	4	4	4	4	4	4	4	4	4	4	4	4	4	4	4	4	4	4	126	jgi|Sacce|1748|YIL030C,jgi|Sacce|4942|YMR247C	jgi|Schpo|4066|doa10,jgi|Schpo|582|meu34,jgi|Schpo|1447|SPAP32A8.03c,jgi|Schpo|3475|SPBC32F12.07c,jgi|Schpo|4368|SPCC4G3.12c	jgi|Aspnid|162|AN4955,jgi|Aspnid|4792|AN6725,jgi|Aspnid|6010|AN9437,jgi|Aspnid|4137|AN6136	jgi|Aspacri|104255,jgi|Aspacri|188358,jgi|Aspacri|193045,jgi|Aspacri|173436	jgi|Neucr|481|NCU01964,jgi|Neucr|4967|NCU07516,jgi|Neucr|6290|NCU08686,jgi|Neucr|3126|NCU06763,jgi|Neucr|5549|NCU06534	jgi|Magor|5883|MGG_06087,jgi|Magor|12031|MGG_17900,jgi|Magor|4576|MGG_15866,jgi|Magor|5116|MGG_13328,jgi|Magor|1615|MGG_05439,jgi|Magor|1453|MGG_10526
IPR001356	Homeobox domain	TRUE	TRUE		3	No	EIy > 2	Homeobox	6	7.5	13.5556	14.9333	9	3	7	9	7	7	20	11	12	13	14	13	12	14	13	15	13	15	15	13	14	14	15	15	13	16	18	16	16	16	388	jgi|Sacce|687|YCR039C,jgi|Sacce|578|YCL067C,jgi|Sacce|908|YDL106C,jgi|Sacce|6176|YPL177C,jgi|Sacce|4642|YML027W,jgi|Sacce|2471|YGL096W,jgi|Sacce|743|YCR096C,jgi|Sacce|1491|YDR451C,jgi|Sacce|744|YCR097W	jgi|Schpo|2982|yox1,jgi|Schpo|5127|matPi,jgi|Schpo|1037|phx1	jgi|Aspnid|5173|AN9328,jgi|Aspnid|5836|AN0885,jgi|Aspnid|3182|AN7012,jgi|Aspnid|7718|AN2009,jgi|Aspnid|7729|AN2020,jgi|Aspnid|9488|AN10334,jgi|Aspnid|5472|AN1217	jgi|Aspacri|222686,jgi|Aspacri|153419,jgi|Aspacri|216666,jgi|Aspacri|223482,jgi|Aspacri|215038,jgi|Aspacri|217436,jgi|Aspacri|96128,jgi|Aspacri|196883,jgi|Aspacri|226516	jgi|Neucr|6673|NCU05257,jgi|Neucr|4381|NCU00100,jgi|Neucr|1100|NCU03070,jgi|Neucr|4379|NCU00097,jgi|Neucr|8008|NCU09556,jgi|Neucr|1326|NCU03266,jgi|Neucr|7166|NCU03593	jgi|Magor|3942|MGG_01730,jgi|Magor|8617|MGG_06285,jgi|Magor|1377|MGG_11712,jgi|Magor|6262|MGG_04853,jgi|Magor|8622|MGG_12865,jgi|Magor|10252|MGG_00184,jgi|Magor|5262|MGG_07437
IPR001138	Zn(2)-C6 fungal-type DNA-binding domain	TRUE	TRUE		3	Yes	EIy > 2	Zn2-C6	43.5	246.25	504.556	670.6	55	32	323	363	126	173	697	284	271	442	532	548	533	641	593	650	605	658	599	680	643	711	682	742	646	692	756	671	676	648	15672	jgi|Sacce|4694|YMR019W,jgi|Sacce|2148|YER184C,jgi|Sacce|172|YBL066C,jgi|Sacce|508|YBR240C,jgi|Sacce|4266|YLR228C,jgi|Sacce|1333|YDR303C,jgi|Sacce|6222|YPL133C,jgi|Sacce|1640|YIL130W,jgi|Sacce|3224|YJL206C,jgi|Sacce|4567|YML099C,jgi|Sacce|239|YBL005W,jgi|Sacce|4294|YLR256W,jgi|Sacce|407|YBR150C,jgi|Sacce|276|YBR033W,jgi|Sacce|24|YAL051W,jgi|Sacce|3009|YHR056C,jgi|Sacce|4592|YML076C,jgi|Sacce|1054|…	jgi|Schpo|2387|cha4,jgi|Schpo|48|SPAC11D3.11c,jgi|Schpo|4794|SPCC777.02,jgi|Schpo|2445|SPBC1773.12,jgi|Schpo|3568|SPBC15D4.02,jgi|Schpo|5073|SPCC965.10,jgi|Schpo|4264|SPCC320.03,jgi|Schpo|2449|SPBC1773.16c,jgi|Schpo|4099|SPBC16G5.16,jgi|Schpo|1362|thi1,jgi|Schpo|2640|SPBC530.08,jgi|Schpo|2637|SPBC530.05,jgi|Schpo|866|SPAC3C7.04,jgi|Schpo|768|SPAC1399.05c,jgi|Schpo|43|SPAC11D3.07c,jgi|Schpo|4834|S…	jgi|Aspnid|3434|AN7596,jgi|Aspnid|8386|AN2597,jgi|Aspnid|7538|AN1848,jgi|Aspnid|1364|AN7942,jgi|Aspnid|4971|AN6889,jgi|Aspnid|3649|AN7776,jgi|Aspnid|3369|AN11753,jgi|Aspnid|52|AN5052,jgi|Aspnid|8835|AN3269,jgi|Aspnid|8179|AN2422,jgi|Aspnid|7840|AN2122,jgi|Aspnid|7508|AN11793,jgi|Aspnid|876|AN10541,jgi|Aspnid|3454|AN7610,jgi|Aspnid|1160|AN8666,jgi|Aspnid|9083|AN3050,jgi|Aspnid|3473|AN10976,jgi|Asp…	jgi|Aspacri|209945,jgi|Aspacri|98448,jgi|Aspacri|135131,jgi|Aspacri|215266,jgi|Aspacri|60953,jgi|Aspacri|205688,jgi|Aspacri|224124,jgi|Aspacri|172784,jgi|Aspacri|76892,jgi|Aspacri|201089,jgi|Aspacri|170296,jgi|Aspacri|173671,jgi|Aspacri|210011,jgi|Aspacri|215283,jgi|Aspacri|213945,jgi|Aspacri|222121,jgi|Aspacri|68569,jgi|Aspacri|226858,jgi|Aspacri|202875,jgi|Aspacri|217981,jgi|Aspacri|221571,jgi|…	jgi|Neucr|9214|NCU04001,jgi|Neucr|5820|NCU08289,jgi|Neucr|9607|NCU10597,jgi|Neucr|2594|NCU08612,jgi|Neucr|5534|NCU06521,jgi|Neucr|9553|NCU05051,jgi|Neucr|7039|NCU04663,jgi|Neucr|6617|NCU05308,jgi|Neucr|8551|NCU07139,jgi|Neucr|6498|NCU07007,jgi|Neucr|6866|NCU07788,jgi|Neucr|9337|NCU05996,jgi|Neucr|6481|NCU06990,jgi|Neucr|2502|NCU02787,jgi|Neucr|6326|NCU08651,jgi|Neucr|6969|NCU08899,jgi|Neucr|565|N…	jgi|Magor|4262|MGG_08093,jgi|Magor|4843|MGG_10806,jgi|Magor|8852|MGG_13629,jgi|Magor|1225|MGG_09273,jgi|Magor|10919|MGG_04213,jgi|Magor|8626|MGG_06279,jgi|Magor|4304|MGG_08130,jgi|Magor|2884|MGG_04674,jgi|Magor|2874|MGG_04665,jgi|Magor|3664|MGG_01486,jgi|Magor|5882|MGG_16756,jgi|Magor|11441|MGG_03763,jgi|Magor|12412|MGG_15023,jgi|Magor|8468|MGG_06416,jgi|Magor|3944|MGG_11160,jgi|Magor|8873|MGG_17…
IPR004827	Basic-leucine zipper domain	TRUE	TRUE		3	Yes	EIy > 2	bZIP	9.5	21.25	37.6667	59.9333	13	6	20	25	20	20	54	30	26	29	39	29	29	57	46	51	46	40	46	114	39	50	44	63	67	62	64	57	58	98	1342	jgi|Sacce|1463|YDR423C,jgi|Sacce|1800|YIR017C,jgi|Sacce|1741|YIL036W,jgi|Sacce|5676|YOR028C,jgi|Sacce|5614|YOL028C,jgi|Sacce|4666|YML007W,jgi|Sacce|1916|YEL009C,jgi|Sacce|1289|YDR259C,jgi|Sacce|1802|YIR018W,jgi|Sacce|2930|YHL009C,jgi|Sacce|5207|YNL167C,jgi|Sacce|2196|YFL031W,jgi|Sacce|1978|YER045C	jgi|Schpo|282|atf31,jgi|Schpo|1811|zip1,jgi|Schpo|3018|atf21,jgi|Schpo|923|pap1,jgi|Schpo|2960|atf1,jgi|Schpo|1788|pcr1	jgi|Aspnid|8927|AN10378,jgi|Aspnid|9545|AN12460,jgi|Aspnid|222|AN4900,jgi|Aspnid|1188|AN8643,jgi|Aspnid|3335|AN7513,jgi|Aspnid|5246|AN9397,jgi|Aspnid|1540|AN8101,jgi|Aspnid|2485|AN3675,jgi|Aspnid|7499|AN1812,jgi|Aspnid|1722|AN8251,jgi|Aspnid|7361|AN1686,jgi|Aspnid|879|AN4324,jgi|Aspnid|836|AN4361,jgi|Aspnid|10031|AN5218,jgi|Aspnid|7189|AN1536,jgi|Aspnid|9240|AN2911,jgi|Aspnid|4931|AN6849,jgi|Aspn…	jgi|Aspacri|184885,jgi|Aspacri|100972,jgi|Aspacri|188608,jgi|Aspacri|35285,jgi|Aspacri|199564,jgi|Aspacri|134989,jgi|Aspacri|145999,jgi|Aspacri|57436,jgi|Aspacri|136637,jgi|Aspacri|72695,jgi|Aspacri|221736,jgi|Aspacri|181775,jgi|Aspacri|204228,jgi|Aspacri|210392,jgi|Aspacri|215140,jgi|Aspacri|211575,jgi|Aspacri|114374,jgi|Aspacri|192506,jgi|Aspacri|187621,jgi|Aspacri|206325,jgi|Aspacri|60701,jgi|…	jgi|Neucr|3617|NCU08744,jgi|Neucr|2238|NCU00499,jgi|Neucr|7776|NCU01345,jgi|Neucr|9124|NCU03905,jgi|Neucr|445|NCU01994,jgi|Neucr|6453|NCU06965,jgi|Neucr|24|NCU08055,jgi|Neucr|7225|NCU03654,jgi|Neucr|8204|NCU04211,jgi|Neucr|9264|NCU04050,jgi|Neucr|9269|NCU04058,jgi|Neucr|8037|NCU01459,jgi|Neucr|4526|NCU00223,jgi|Neucr|6978|NCU08891,jgi|Neucr|2723|NCU03536,jgi|Neucr|600|NCU01856,jgi|Neucr|5848|NCU0…	jgi|Magor|12473|MGG_02632,jgi|Magor|11157|MGG_04009,jgi|Magor|47|MGG_01990,jgi|Magor|5728|MGG_05959,jgi|Magor|1410|MGG_10660,jgi|Magor|9771|MGG_00587,jgi|Magor|10056|MGG_00342,jgi|Magor|12647|MGG_09010,jgi|Magor|65|MGG_02006,jgi|Magor|4751|MGG_07305,jgi|Magor|5931|MGG_06131,jgi|Magor|2926|MGG_04758,jgi|Magor|12096|MGG_12560,jgi|Magor|6799|MGG_05306,jgi|Magor|9751|MGG_00602,jgi|Magor|7989|MGG_0328…
IPR007396	Transcriptional regulator PAI 2-type	TRUE	TRUE		3	No	EIy > 2	TR_PAI2-type	0.5	0.75	2.66667	4.13333	1	0	1	1	0	1	3	2	2	2	2	3	2	6	2	5	4	2	2	2	2	5	3	4	7	5	8	5	4	4	90	jgi|Sacce|3763|YKL070W	NA	jgi|Aspnid|6064|AN10108	jgi|Aspacri|209223	NA	jgi|Magor|12621|MGG_09031
IPR011598	Myc-type, basic helix-loop-helix (bHLH) domain	TRUE	TRUE		3	Yes	EIy > 2	bHLH	6	12	16.2222	23.3333	8	4	13	12	14	9	15	16	16	14	14	16	15	19	21	23	20	19	18	57	16	25	22	24	20	20	21	18	23	24	556	jgi|Sacce|1148|YDR123C,jgi|Sacce|6009|YOR344C,jgi|Sacce|5528|YOL108C,jgi|Sacce|5680|YOR032C,jgi|Sacce|3494|YJR060W,jgi|Sacce|5573|YOL067C,jgi|Sacce|130|YBL103C,jgi|Sacce|2272|YFR034C	jgi|Schpo|2545|sre2,jgi|Schpo|3004|sre1,jgi|Schpo|470|esc1,jgi|Schpo|1208|SPAC3F10.12c	jgi|Aspnid|3003|AN7170,jgi|Aspnid|8143|AN2392,jgi|Aspnid|22|AN5078,jgi|Aspnid|3946|AN6295,jgi|Aspnid|1749|AN8271,jgi|Aspnid|5384|AN1298,jgi|Aspnid|5581|AN1114,jgi|Aspnid|9357|AN2811,jgi|Aspnid|3381|AN7553,jgi|Aspnid|6366|AN0396,jgi|Aspnid|3601|AN7734,jgi|Aspnid|3516|AN7661,jgi|Aspnid|5823|AN10132	jgi|Aspacri|172776,jgi|Aspacri|208759,jgi|Aspacri|223093,jgi|Aspacri|220226,jgi|Aspacri|205175,jgi|Aspacri|151685,jgi|Aspacri|93366,jgi|Aspacri|60257,jgi|Aspacri|181185,jgi|Aspacri|198875,jgi|Aspacri|220888,jgi|Aspacri|188980	jgi|Neucr|9371|NCU05970,jgi|Neucr|584|NCU01871,jgi|Neucr|1107|NCU03077,jgi|Neucr|3148|NCU06744,jgi|Neucr|1965|NCU00749,jgi|Neucr|8699|NCU04731,jgi|Neucr|1071|NCU09315,jgi|Neucr|4433|NCU00144,jgi|Neucr|10605|NCU08184,jgi|Neucr|915|NCU02719,jgi|Neucr|5985|NCU11295,jgi|Neucr|4874|NCU08999,jgi|Neucr|2337|NCU02957,jgi|Neucr|920|NCU02724	jgi|Magor|9161|MGG_01090,jgi|Magor|3863|MGG_01663,jgi|Magor|2684|MGG_04359,jgi|Magor|2641|MGG_10837,jgi|Magor|9702|MGG_11534,jgi|Magor|10245|MGG_00190,jgi|Magor|9760|MGG_00595,jgi|Magor|1924|MGG_05709,jgi|Magor|12691|MGG_10575
IPR013087	Zinc finger C2H2-type	TRUE	TRUE		3	Yes	EIy > 2	Znf_C2H2	39.5	92.75	129.111	167.2	50	29	84	94	91	102	161	96	99	112	130	126	128	167	143	149	153	154	174	180	143	152	153	167	193	166	166	164	168	226	4120	jgi|Sacce|4870|YMR182C,jgi|Sacce|4152|YLR131C,jgi|Sacce|1065|YDR043C,jgi|Sacce|5766|YOR113W,jgi|Sacce|6120|YPL230W,jgi|Sacce|3773|YKL062W,jgi|Sacce|968|YDL048C,jgi|Sacce|1504|YDR463W,jgi|Sacce|6374|YPR015C,jgi|Sacce|1356|YDR323C,jgi|Sacce|3381|YJL056C,jgi|Sacce|5147|YNL227C,jgi|Sacce|998|YDL020C,jgi|Sacce|1296|YDR266C,jgi|Sacce|6372|YPR013C,jgi|Sacce|986|YDL030W,jgi|Sacce|2534|YGL035C,jgi|Sacce|5…	jgi|Schpo|2062|SPAC19B12.07c,jgi|Schpo|4341|ssl1,jgi|Schpo|3028|scr1,jgi|Schpo|3794|rsv2,jgi|Schpo|3357|SPBC365.09c,jgi|Schpo|540|rst2,jgi|Schpo|1524|pep7,jgi|Schpo|53|SPAC11D3.17,jgi|Schpo|3552|rep1,jgi|Schpo|2391|zas1,jgi|Schpo|4652|SPCC550.15c,jgi|Schpo|2657|sap61,jgi|Schpo|313|prz1,jgi|Schpo|1373|ace2,jgi|Schpo|2812|SPBC725.08,jgi|Schpo|2296|klf1,jgi|Schpo|814|hsr1,jgi|Schpo|3391|SPBC25B2.03,…	jgi|Aspnid|10220|AN5659,jgi|Aspnid|776|AN4418,jgi|Aspnid|8009|AN2270,jgi|Aspnid|1335|AN7913,jgi|Aspnid|4545|AN6503,jgi|Aspnid|1443|AN8015,jgi|Aspnid|5173|AN9328,jgi|Aspnid|10353|AN12293,jgi|Aspnid|5836|AN0885,jgi|Aspnid|4071|AN6195,jgi|Aspnid|5181|AN11212,jgi|Aspnid|8010|AN12338,jgi|Aspnid|2089|AN4021,jgi|Aspnid|283|AN4850,jgi|Aspnid|6103|AN0644,jgi|Aspnid|8475|AN11197,jgi|Aspnid|2637|AN3546,jgi|…	jgi|Aspacri|183613,jgi|Aspacri|81582,jgi|Aspacri|112726,jgi|Aspacri|203023,jgi|Aspacri|171325,jgi|Aspacri|32474,jgi|Aspacri|213629,jgi|Aspacri|177977,jgi|Aspacri|209254,jgi|Aspacri|148284,jgi|Aspacri|212539,jgi|Aspacri|215684,jgi|Aspacri|216666,jgi|Aspacri|82583,jgi|Aspacri|202922,jgi|Aspacri|223653,jgi|Aspacri|218347,jgi|Aspacri|226635,jgi|Aspacri|215038,jgi|Aspacri|10542,jgi|Aspacri|207224,jgi|…	jgi|Neucr|2303|NCU02994,jgi|Neucr|2308|NCU02989,jgi|Neucr|3973|NCU07846,jgi|Neucr|510|NCU01936,jgi|Neucr|6829|NCU16912,jgi|Neucr|6673|NCU05257,jgi|Neucr|2502|NCU02787,jgi|Neucr|4117|NCU06487,jgi|Neucr|10519|NCU02203,jgi|Neucr|3366|NCU01640,jgi|Neucr|2547|NCU09252,jgi|Neucr|9609|NCU12150,jgi|Neucr|7088|NCU04619,jgi|Neucr|857|NCU02666,jgi|Neucr|10326|NCU02364,jgi|Neucr|6088|NCU04423,jgi|Neucr|9813|…	jgi|Magor|2224|MGG_04580,jgi|Magor|43|MGG_01987,jgi|Magor|1684|MGG_05501,jgi|Magor|9672|MGG_00660,jgi|Magor|2543|MGG_15508,jgi|Magor|12209|MGG_17953,jgi|Magor|10308|MGG_00139,jgi|Magor|8970|MGG_09701,jgi|Magor|10542|MGG_08757,jgi|Magor|2614|MGG_14070,jgi|Magor|130|MGG_02055,jgi|Magor|3849|MGG_14806,jgi|Magor|9117|MGG_01127,jgi|Magor|714|MGG_06690,jgi|Magor|11775|MGG_17846,jgi|Magor|7715|MGG_03520…
IPR024061	NDT80 DNA-binding domain	TRUE	TRUE		3	Yes	EIy > 2	NDT80_DNA-bd	0.5	2.5	3.11111	4.2	1	0	2	2	3	3	3	3	3	3	3	3	3	3	4	4	4	4	4	4	4	4	4	4	4	5	6	4	4	4	102	jgi|Sacce|3087|YHR124W	NA	jgi|Aspnid|4274|AN6015,jgi|Aspnid|7049|AN1414	jgi|Aspacri|8224,jgi|Aspacri|183658	jgi|Neucr|7284|NCU03725,jgi|Neucr|8695|NCU04729,jgi|Neucr|6601|NCU09915	jgi|Magor|3648|MGG_01475,jgi|Magor|9718|MGG_00622,jgi|Magor|9592|MGG_00729
IPR008422	Homeobox KN domain	TRUE	FALSE	Redundant with Homeobox domain									2	1	4	5	2	2	15	6	7	8	9	8	7	9	8	9	8	10	10	8	9	9	9	10	8	10	12	10	10	10	235	jgi|Sacce|6176|YPL177C,jgi|Sacce|2471|YGL096W	jgi|Schpo|5127|matPi	jgi|Aspnid|5173|AN9328,jgi|Aspnid|5836|AN0885,jgi|Aspnid|7729|AN2020,jgi|Aspnid|9488|AN10334	jgi|Aspacri|216666,jgi|Aspacri|223482,jgi|Aspacri|215038,jgi|Aspacri|196883,jgi|Aspacri|226516	jgi|Neucr|6673|NCU05257,jgi|Neucr|4379|NCU00097	jgi|Magor|3942|MGG_01730,jgi|Magor|8622|MGG_12865
IPR002100	Transcription factor, MADS-box	TRUE	FALSE	Redundant with MADS MEF2-like, MADS SRF-like									4	3	2	4	2	3	2	2	2	2	2	2	2	5	2	3	4	2	4	6	6	3	3	3	5	3	3	5	6	12	107	jgi|Sacce|4719|YMR042W,jgi|Sacce|6268|YPL089C,jgi|Sacce|440|YBR182C,jgi|Sacce|4720|YMR043W	jgi|Schpo|2229|map1,jgi|Schpo|3833|mbx2,jgi|Schpo|3291|mbx1	jgi|Aspnid|1148|AN8676,jgi|Aspnid|9154|AN2984	jgi|Aspacri|200776,jgi|Aspacri|212339,jgi|Aspacri|33262,jgi|Aspacri|138811	jgi|Neucr|735|NCU02558,jgi|Neucr|178|NCU07430	jgi|Magor|142|MGG_16025,jgi|Magor|12289|MGG_02773,jgi|Magor|3310|MGG_01204
IPR017884	SANT domain	TRUE	FALSE	Redundant with SANT/Myb domain									7	5	4	3	4	4	5	5	5	5	5	4	4	4	4	4	4	4	4	4	4	4	4	4	4	4	4	4	4	4	128	jgi|Sacce|2277|YFR037C,jgi|Sacce|680|YCR033W,jgi|Sacce|3255|YJL176C,jgi|Sacce|1488|YDR448W,jgi|Sacce|5964|YOR304W,jgi|Sacce|2435|YGL131C,jgi|Sacce|513|YBR245C	jgi|Schpo|4555|ada2,jgi|Schpo|1062|ssr2,jgi|Schpo|1526|ssr1,jgi|Schpo|5050|bdp1,jgi|Schpo|2138|snt1	jgi|Aspnid|4765|AN6705,jgi|Aspnid|4317|AN10763,jgi|Aspnid|1510|AN8076,jgi|Aspnid|10237|AN5643	jgi|Aspacri|9259,jgi|Aspacri|176103,jgi|Aspacri|104899	jgi|Neucr|9089|NCU03875,jgi|Neucr|6227|NCU08003,jgi|Neucr|2996|NCU10346,jgi|Neucr|6052|NCU04459	jgi|Magor|3931|MGG_01720,jgi|Magor|9248|MGG_01012,jgi|Magor|1101|MGG_14558,jgi|Magor|6554|MGG_05099
IPR017930	Myb domain	TRUE	FALSE	Redundant with SANT/Myb domain									9	5	12	11	8	6	10	8	7	8	9	8	8	10	9	10	10	10	10	13	8	8	9	12	11	22	11	10	11	11	294	jgi|Sacce|680|YCR033W,jgi|Sacce|1046|YDR026C,jgi|Sacce|5158|YNL216W,jgi|Sacce|185|YBL054W,jgi|Sacce|6227|YPL128C,jgi|Sacce|292|YBR049C,jgi|Sacce|4905|YMR213W,jgi|Sacce|2036|YER088C,jgi|Sacce|3941|YKR099W	jgi|Schpo|1143|cdc5,jgi|Schpo|973|mug152,jgi|Schpo|3297|tbf1,jgi|Schpo|2398|reb1,jgi|Schpo|2021|rtf1	jgi|Aspnid|9668|AN8377,jgi|Aspnid|347|AN4797,jgi|Aspnid|9916|AN5118,jgi|Aspnid|23|AN12280,jgi|Aspnid|548|AN4618,jgi|Aspnid|3311|AN10944,jgi|Aspnid|648|AN4527,jgi|Aspnid|6646|AN0153,jgi|Aspnid|2999|AN7174,jgi|Aspnid|651|AN4524,jgi|Aspnid|6506|AN0279,jgi|Aspnid|3778|AN6446	jgi|Aspacri|222940,jgi|Aspacri|202134,jgi|Aspacri|202929,jgi|Aspacri|211474,jgi|Aspacri|156222,jgi|Aspacri|204191,jgi|Aspacri|204287,jgi|Aspacri|124342,jgi|Aspacri|219706,jgi|Aspacri|217249,jgi|Aspacri|210926	jgi|Neucr|3960|NCU07834,jgi|Neucr|3887|NCU05685,jgi|Neucr|6485|NCU06994,jgi|Neucr|3303|NCU01706,jgi|Neucr|10393|NCU02315,jgi|Neucr|1535|NCU09197,jgi|Neucr|7739|NCU01312,jgi|Neucr|237|NCU02182	jgi|Magor|12326|MGG_02746,jgi|Magor|945|MGG_06898,jgi|Magor|11293|MGG_03899,jgi|Magor|7408|MGG_15357,jgi|Magor|3589|MGG_01426,jgi|Magor|10760|MGG_10426
IPR039467	Transcription factor TFIIIB component B'', Myb domain	TRUE	FALSE	Redundant with SANT/Myb domain									1	1	1	1	1	1	1	1	1	1	1	1	1	1	1	1	1	1	1	1	1	1	1	1	1	1	1	1	1	1	30	jgi|Sacce|5345|YNL039W	jgi|Schpo|5050|bdp1	jgi|Aspnid|4621|AN6575	jgi|Aspacri|214226	jgi|Neucr|4936|NCU07543	jgi|Magor|10309|MGG_00138
IPR003604	Matrin/U1-C-like, C2H2-type zinc finger	TRUE	FALSE	Redundant with Zinc finger C2H2-type									6	7	7	8	7	7	11	9	9	9	6	7	9	10	8	8	7	8	8	8	8	8	8	8	8	8	8	8	8	8	239	jgi|Sacce|986|YDL030W,jgi|Sacce|5730|YOR077W,jgi|Sacce|535|YBR267W,jgi|Sacce|974|YDL043C,jgi|Sacce|4341|YLR298C,jgi|Sacce|4093|YLR074C	jgi|Schpo|2705|usp103,jgi|Schpo|4652|SPCC550.15c,jgi|Schpo|2657|sap61,jgi|Schpo|3912|sap62,jgi|Schpo|3042|SPBC18H10.07,jgi|Schpo|2066|SPAC19B12.11c,jgi|Schpo|1024|mug185	jgi|Aspnid|10367|AN5532,jgi|Aspnid|7651|AN1951,jgi|Aspnid|7568|AN1875,jgi|Aspnid|6025|AN0714,jgi|Aspnid|8611|AN9060,jgi|Aspnid|10376|AN5526,jgi|Aspnid|10369|AN5530	jgi|Aspacri|190350,jgi|Aspacri|208472,jgi|Aspacri|88960,jgi|Aspacri|85414,jgi|Aspacri|210790,jgi|Aspacri|85239,jgi|Aspacri|194702,jgi|Aspacri|85276	jgi|Neucr|10326|NCU02364,jgi|Neucr|10242|NCU02432,jgi|Neucr|9237|NCU04022,jgi|Neucr|9246|NCU04032,jgi|Neucr|7771|NCU01341,jgi|Neucr|6389|NCU07299,jgi|Neucr|614|NCU09973	jgi|Magor|2614|MGG_14070,jgi|Magor|7715|MGG_03520,jgi|Magor|4405|MGG_08209,jgi|Magor|1537|MGG_05375,jgi|Magor|627|MGG_02505,jgi|Magor|7645|MGG_03581,jgi|Magor|12624|MGG_09028
IPR013085	U1-C, C2H2-type zinc finger	TRUE	FALSE	Redundant with Zinc finger C2H2-type									1	2	2	2	2	2	2	2	2	2	2	2	2	2	2	2	1	2	2	2	2	2	2	2	2	2	2	2	2	2	58	jgi|Sacce|4341|YLR298C	jgi|Schpo|2705|usp103,jgi|Schpo|3042|SPBC18H10.07	jgi|Aspnid|10367|AN5532,jgi|Aspnid|7651|AN1951	jgi|Aspacri|190350,jgi|Aspacri|85239	jgi|Neucr|9246|NCU04032,jgi|Neucr|7771|NCU01341	jgi|Magor|4164|MGG_07998,jgi|Magor|4405|MGG_08209
IPR014898	Zinc finger, C2H2, LYAR-type	TRUE	FALSE	Redundant with Zinc finger C2H2-type									1	1	1	1	1	1	1	1	0	1	1	1	1	1	1	1	1	1	1	0	1	1	1	1	1	1	1	1	1	1	28	jgi|Sacce|733|YCR087C-A	jgi|Schpo|4013|SPBC215.06c	jgi|Aspnid|2386|AN3760	jgi|Aspacri|167719	jgi|Neucr|1333|NCU03274	jgi|Magor|10302|MGG_00143
IPR025829	Zinc knuckle CX2CX3GHX4C	TRUE	FALSE	Redundant with Zinc finger, CCHC-type									1	1	1	1	1	2	1	1	1	1	1	1	1	1	1	1	1	1	1	1	1	1	1	1	1	1	1	1	1	1	31	jgi|Sacce|3776|YKL059C	jgi|Schpo|3849|SPBP8B7.15c	jgi|Aspnid|3240|AN7431	jgi|Aspacri|197646	jgi|Neucr|7963|NCU06718	jgi|Magor|3978|MGG_01763,jgi|Magor|6135|MGG_09536
IPR019787	Zinc finger, PHD-finger	TRUE	FALSE	Redundant with Zinc finger, PHD-type									12	18	18	19	18	16	15	16	14	17	16	13	13	15	15	15	14	14	15	14	15	14	14	14	14	14	14	14	14	15	449	jgi|Sacce|4750|YMR075W,jgi|Sacce|6172|YPL181W,jgi|Sacce|3053|YHR090C,jgi|Sacce|3329|YJL105W,jgi|Sacce|6216|YPL138C,jgi|Sacce|2435|YGL131C,jgi|Sacce|3554|YJR119C,jgi|Sacce|3868|YKR029C,jgi|Sacce|4864|YMR176W,jgi|Sacce|5284|YNL097C,jgi|Sacce|6391|YPR031W,jgi|Sacce|3835|YKL005C	jgi|Schpo|2528|cti6,jgi|Schpo|815|snt2,jgi|Schpo|4935|SPCC18.03,jgi|Schpo|5005|SPCC126.07c,jgi|Schpo|2706|mit1,jgi|Schpo|4332|spf1,jgi|Schpo|3704|nto1,jgi|Schpo|4666|SPCC645.13,jgi|Schpo|688|msc1,jgi|Schpo|4373|phf1,jgi|Schpo|1344|png1,jgi|Schpo|448|phf2,jgi|Schpo|3500|lid2,jgi|Schpo|2767|png2,jgi|Schpo|221|cph2,jgi|Schpo|2802|mlo2,jgi|Schpo|318|cph1,jgi|Schpo|2132|set3	jgi|Aspnid|10519|AN5391,jgi|Aspnid|8537|AN9126,jgi|Aspnid|3268|AN7455,jgi|Aspnid|4734|AN6675,jgi|Aspnid|7460|AN1777,jgi|Aspnid|10242|AN5640,jgi|Aspnid|6945|AN8939,jgi|Aspnid|5729|AN0986,jgi|Aspnid|1669|AN8211,jgi|Aspnid|465|AN4694,jgi|Aspnid|2494|AN3668,jgi|Aspnid|2853|AN7300,jgi|Aspnid|10321|AN5570,jgi|Aspnid|9300|AN2857,jgi|Aspnid|2859|AN7294,jgi|Aspnid|1850|AN4229,jgi|Aspnid|9307|AN2850,jgi|As…	jgi|Aspacri|57953,jgi|Aspacri|109920,jgi|Aspacri|133080,jgi|Aspacri|143542,jgi|Aspacri|200169,jgi|Aspacri|82974,jgi|Aspacri|71413,jgi|Aspacri|195905,jgi|Aspacri|203842,jgi|Aspacri|128112,jgi|Aspacri|209155,jgi|Aspacri|165759,jgi|Aspacri|117866,jgi|Aspacri|84418,jgi|Aspacri|220462,jgi|Aspacri|187407,jgi|Aspacri|181857,jgi|Aspacri|211048,jgi|Aspacri|208102	jgi|Neucr|7656|NCU01238,jgi|Neucr|6131|NCU04389,jgi|Neucr|2487|NCU02796,jgi|Neucr|9405|NCU05943,jgi|Neucr|4915|NCU07561,jgi|Neucr|4347|NCU00070,jgi|Neucr|4216|NCU06233,jgi|Neucr|5787|NCU08317,jgi|Neucr|6392|NCU07297,jgi|Neucr|2803|NCU03461,jgi|Neucr|1596|NCU07412,jgi|Neucr|4318|NCU00045,jgi|Neucr|307|NCU02121,jgi|Neucr|8757|NCU04782,jgi|Neucr|968|NCU09388,jgi|Neucr|4752|NCU00423,jgi|Neucr|3024|NC…	jgi|Magor|6290|MGG_04878,jgi|Magor|3017|MGG_10164,jgi|Magor|4935|MGG_12463,jgi|Magor|2841|MGG_04615,jgi|Magor|3671|MGG_11196,jgi|Magor|6706|MGG_05224,jgi|Magor|1547|MGG_13031,jgi|Magor|3040|MGG_10196,jgi|Magor|1848|MGG_05642,jgi|Magor|12003|MGG_03005,jgi|Magor|6638|MGG_12926,jgi|Magor|12587|MGG_02535,jgi|Magor|2316|MGG_04421,jgi|Magor|11231|MGG_12109,jgi|Magor|3834|MGG_01632,jgi|Magor|8584|MGG_06…
IPR018957	Zinc finger, C3HC4 RING-type	TRUE	FALSE	Redundant with Zinc finger, RING-type									3	9	6	7	6	9	6	6	7	5	9	7	9	8	6	8	8	8	9	8	5	7	8	8	8	9	8	8	9	9	223	jgi|Sacce|3856|YKR017C,jgi|Sacce|366|YBR114W,jgi|Sacce|2069|YER116C	jgi|Schpo|1023|SPAC6B12.07c,jgi|Schpo|4236|rhp16,jgi|Schpo|1722|SPAC23A1.07,jgi|Schpo|1957|SPAC144.05,jgi|Schpo|697|rfp2,jgi|Schpo|1472|SPAC328.02,jgi|Schpo|3857|SPBP8B7.23,jgi|Schpo|3929|SPBC23E6.02,jgi|Schpo|5051|brl1	jgi|Aspnid|10091|AN10707,jgi|Aspnid|2467|AN3689,jgi|Aspnid|8189|AN10307,jgi|Aspnid|1801|AN4272,jgi|Aspnid|6779|AN10006,jgi|Aspnid|5937|AN0792	jgi|Aspacri|166136,jgi|Aspacri|195183,jgi|Aspacri|178285,jgi|Aspacri|208054,jgi|Aspacri|191004,jgi|Aspacri|203278,jgi|Aspacri|221969	jgi|Neucr|4062|NCU06437,jgi|Neucr|9983|NCU09723,jgi|Neucr|3782|NCU09516,jgi|Neucr|7220|NCU03650,jgi|Neucr|9784|NCU06882,jgi|Neucr|2383|NCU02914	jgi|Magor|11021|MGG_12155,jgi|Magor|7644|MGG_03582,jgi|Magor|1088|MGG_07014,jgi|Magor|8636|MGG_12869,jgi|Magor|12772|MGG_14046,jgi|Magor|9277|MGG_00988,jgi|Magor|2546|MGG_11047,jgi|Magor|6471|MGG_05032,jgi|Magor|12744|MGG_09658
IPR024766	Zinc finger, RING-H2-type	TRUE	FALSE	Redundant with Zinc finger, RING-type									2	4	3	3	1	3	3	3	3	3	3	3	3	4	3	3	3	3	3	3	3	3	3	3	3	3	3	3	2	3	88	jgi|Sacce|5503|YOL133W,jgi|Sacce|3802|YKL034W	jgi|Schpo|3702|hrd1,jgi|Schpo|5005|SPCC126.07c,jgi|Schpo|2584|dsc1,jgi|Schpo|644|rbx1	jgi|Aspnid|5629|AN1075,jgi|Aspnid|7134|AN1488,jgi|Aspnid|948|AN8844	jgi|Aspacri|14286,jgi|Aspacri|187040,jgi|Aspacri|225613	jgi|Neucr|7300|NCU03740	jgi|Magor|4350|MGG_15830,jgi|Magor|3078|MGG_08844,jgi|Magor|1136|MGG_09205
IPR024991	Anaphase-promoting complex subunit 11	TRUE	FALSE	Redundant with Zinc finger, RING-type									1	1	1	2	1	1	1	0	0	1	1	1	1	1	1	1	1	1	1	1	1	0	1	1	2	1	1	1	1	1	29	jgi|Sacce|1010|YDL008W	jgi|Schpo|680|apc11	jgi|Aspnid|8732|AN10394	jgi|Aspacri|105791,jgi|Aspacri|209343	jgi|Neucr|10218|NCU11300	jgi|Magor|11066|MGG_04088
IPR001217	Transcription factor STAT	TRUE	FALSE	Small									0	0	0	0	0	0	0	0	0	0	0	0	0	0	0	0	0	0	0	0	0	1	0	0	0	0	0	0	0	0	1	NA	NA	NA	NA	NA	NA
IPR001523	Paired domain	TRUE	FALSE	Small									0	0	0	0	0	0	1	0	0	0	0	0	0	0	0	0	0	0	0	0	0	0	0	0	0	0	0	0	0	0	1	NA	NA	NA	NA	NA	NA
IPR001699	Transcription factor, T-box	TRUE	FALSE	Small									0	0	0	0	1	0	0	0	0	0	0	0	0	1	0	0	0	0	0	0	0	0	0	0	0	0	0	0	0	0	2	NA	NA	NA	NA	jgi|Neucr|7102|NCU04609	NA
IPR004826	Basic leucine zipper domain, Maf-type	TRUE	FALSE	Small									0	0	1	1	0	0	0	0	0	0	1	0	0	0	0	0	0	0	0	0	0	0	0	0	0	0	0	0	0	0	3	NA	NA	jgi|Aspnid|7189|AN1536	jgi|Aspacri|12931	NA	NA
IPR011129	Cold shock domain	TRUE	FALSE	Small									0	0	0	0	0	0	0	0	1	0	1	0	0	0	0	0	0	0	0	0	0	0	0	0	0	0	0	0	0	0	2	NA	NA	NA	NA	NA	NA
IPR013921	Mediator complex, subunit Med20	TRUE	FALSE	Small									1	1	1	1	0	0	0	0	0	0	0	0	0	0	0	0	0	0	0	0	0	0	0	0	0	0	0	0	0	0	4	jgi|Sacce|2990|YHR041C	jgi|Schpo|990|med20	jgi|Aspnid|7755|AN2046	jgi|Aspacri|107033	NA	NA
IPR015351	RBP-J/Cbf11/Cbf12, DNA binding	TRUE	FALSE	Small									0	2	0	0	0	0	0	0	0	0	0	0	0	0	0	0	0	0	0	0	0	0	0	0	0	0	0	0	0	0	2	NA	jgi|Schpo|4320|cbf11,jgi|Schpo|4912|cbf12	NA	NA	NA	NA
IPR016532	Mediator of RNA polymerase II transcription subunit 20	TRUE	FALSE	Small									1	0	0	0	0	0	0	0	0	0	0	0	0	0	0	0	0	0	0	0	0	0	0	0	0	0	0	0	0	0	1	jgi|Sacce|2990|YHR041C	NA	NA	NA	NA	NA
IPR020448	Maltose fermentation regulatory protein, DNA-binding domain	TRUE	FALSE	Small									4	0	0	0	0	0	0	0	0	0	0	0	0	0	0	0	0	0	0	0	0	0	0	0	0	0	0	0	0	0	4	jgi|Sacce|6566|YPR196W,jgi|Sacce|2174|YFL052W,jgi|Sacce|567|YBR297W,jgi|Sacce|2871|YGR288W	NA	NA	NA	NA	NA
IPR040159	Suppressor of hairless-like	TRUE	FALSE	Small									0	2	0	0	0	0	0	0	0	0	0	0	0	0	0	0	0	0	0	0	0	0	0	0	0	0	0	0	0	0	2	NA	jgi|Schpo|4320|cbf11,jgi|Schpo|4912|cbf12	NA	NA	NA	NA
IPR000003	Retinoid X receptor/HNF4	FALSE
IPR000007	Tubby, C-terminal	FALSE
IPR000197	Zinc finger, TAZ-type	FALSE
IPR000281	Helix-turn-helix protein RpiR	FALSE
IPR000324	Vitamin D receptor	FALSE
IPR000327	POU-specific domain	FALSE
IPR000418	Ets domain	FALSE
IPR000485	AsnC-type HTH domain	FALSE
IPR000524	Transcription regulator HTH, GntR	FALSE
IPR000551	MerR-type HTH domain	FALSE
IPR000655	Regulatory protein cro	FALSE
IPR000747	Homeobox domain engrailed	FALSE
IPR000770	SAND domain	FALSE
IPR000792	Transcription regulator LuxR, C-terminal	FALSE
IPR000835	MarR-type HTH domain	FALSE
IPR000843	LacI-type HTH domain	FALSE
IPR000847	Transcription regulator HTH, LysR	FALSE
IPR000944	Transcription regulator Rrf2-type	FALSE
IPR000972	Octamer-binding transcription factor	FALSE
IPR001034	DeoR-type HTH domain	FALSE
IPR001275	DM DNA-binding domain	FALSE
IPR001471	AP2/ERF domain	FALSE
IPR001628	Zinc finger, nuclear hormone receptor-type	FALSE
IPR001647	DNA-binding HTH domain, TetR-type	FALSE
IPR001739	Methyl-CpG DNA binding	FALSE
IPR001845	HTH ArsR-type DNA-binding domain	FALSE
IPR001867	OmpR/PhoB-type DNA-binding domain	FALSE
IPR002197	DNA binding HTH domain, Fis-type	FALSE
IPR002481	Ferric-uptake regulator	FALSE
IPR002577	Helix-turn-helix, HxlR type	FALSE
IPR002653	Zinc finger, A20-type	FALSE
IPR002831	Transcription regulator TrmB, N-terminal	FALSE
IPR003012	Tetracycline transcriptional regulator, TetR	FALSE
IPR003069	Ecdysteroid receptor	FALSE
IPR003070	Orphan nuclear receptor	FALSE
IPR003077	Peroxisome proliferator-activated receptor gamma	FALSE
IPR003078	Retinoic acid receptor	FALSE
IPR003316	E2F/DP family, winged-helix DNA-binding domain	FALSE
IPR003327	Leucine zipper, Myc	FALSE
IPR003350	CUT domain	FALSE
IPR003657	WRKY domain	FALSE
IPR003725	Molybdenum-binding protein ModE, N-terminal	FALSE
IPR003902	Transcription regulator GCM domain	FALSE
IPR004333	SBP domain	FALSE
IPR004409	Biotin operon repressor, helix-turn-helix domain	FALSE
IPR005104	Winged helix-turn-helix transcription repressor, HrcA DNA-binding domain	FALSE
IPR005149	Transcription regulator PadR, N-terminal	FALSE
IPR005412	DNA-binding protein Fis	FALSE
IPR005471	Transcription regulator IclR, N-terminal	FALSE
IPR005650	BlaI transcriptional regulatory family	FALSE
IPR006199	LexA repressor, DNA-binding domain	FALSE
IPR006447	Myb domain, plants	FALSE
IPR006455	Homeodomain, ZF-HD class	FALSE
IPR006497	Bacteriophage lambda, GpO, N-terminal	FALSE
IPR006780	YABBY protein	FALSE
IPR006793	FaeA-like protein	FALSE
IPR007394	Putative helix-turn-helix protein, YlxM/p13-like	FALSE
IPR007933	Transcription activator CII	FALSE
IPR008899	Zinc finger, piccolo-type	FALSE
IPR009718	Rex DNA-binding, C-terminal domain	FALSE
IPR010166	Transcriptional regulator SarA/Rot	FALSE
IPR010211	Redox-sensitive transcriptional activator SoxR	FALSE
IPR010242	Transcription factor HTH, IscR	FALSE
IPR010744	Bacteriophage CI repressor	FALSE
IPR011539	Rel homology domain (RHD), DNA-binding domain	FALSE
IPR011615	p53, DNA-binding domain	FALSE
IPR011686	Omega transcriptional repressor	FALSE
IPR011788	Zn(II)-responsive transcriptional regulator	FALSE
IPR011789	Cu(I)-responsive transcriptional regulator	FALSE
IPR011791	Cd(II)/Pb(II)-responsive transcriptional regulator	FALSE
IPR011794	Hg(II)-responsive transcriptional regulator	FALSE
IPR011797	Mercuric resistence transcriptional repressor protein MerD	FALSE
IPR011991	ArsR-like helix-turn-helix domain	FALSE
IPR012318	Crp-type HTH domain	FALSE
IPR012712	HTH-type transcriptional regulator HpaR/FarR	FALSE
IPR012751	CspD, cold shock	FALSE
IPR012906	PaaX-like, N-terminal	FALSE
IPR013010	Zinc finger, SIAH-type	FALSE
IPR013196	Helix-turn-helix, type 11	FALSE
IPR013198	GTP-sensing helix-turn-helix, CodY, C-terminal	FALSE
IPR013199	M protein trans-acting positive regulator (MGA) HTH domain	FALSE
IPR013524	Runt domain	FALSE
IPR013742	Whirly transcription factor	FALSE
IPR013800	STAT transcription factor, all-alpha domain	FALSE
IPR013801	STAT transcription factor, DNA-binding	FALSE
IPR013847	POU domain	FALSE
IPR014071	Copper transport repressor CopY/TcrY	FALSE
IPR014091	Transcriptional repressor poly-beta-hydroxybutyrate-responsive	FALSE
IPR014290	SUF system FeS cluster assembly regulator	FALSE
IPR014793	Dissimilatory sulphite reductase D	FALSE
IPR014875	Mor transcription activator	FALSE
IPR014879	Sporulation initiation factor Spo0A, C-terminal	FALSE
IPR015102	Transcriptional regulator HTH-type, FeoC	FALSE
IPR015265	Bacterial purine repressor, N-terminal	FALSE
IPR015347	STAT transcription factor homologue, coiled coil	FALSE
IPR015358	Transcription regulator MerR, DNA binding	FALSE
IPR015367	Transcription factor CEP-1, DNA-binding domain	FALSE
IPR016759	HTH-type transcriptional repressor RghR	FALSE
IPR016998	HTH-type transcriptional regulator Rot	FALSE
IPR017238	Squamosa promoter-binding protein	FALSE
IPR017507	Transcription regulator, HipB-like	FALSE
IPR017799	Transcription regulator PadR, acidobacterial-type	FALSE
IPR017995	Homeobox protein, antennapedia type	FALSE
IPR018309	Transcription regulator PadR, C-terminal	FALSE
IPR019888	Transcription regulator AsnC-type	FALSE
IPR020357	Transcription regulator CaiF/GrlA	FALSE
IPR020449	Transcription regulator HTH, AraC- type	FALSE
IPR020479	Homeobox domain, metazoa	FALSE
IPR020900	Arginine repressor, DNA-binding domain	FALSE
IPR022897	HTH-type transcription regulator MntR	FALSE
IPR023071	Transcriptional regulator, SlyA	FALSE
IPR023082	Homeo-prospero domain	FALSE
IPR023257	Liver X receptor	FALSE
IPR023488	HTH-type transcriptional regulator Hpr	FALSE
IPR023732	Probable [Fe-S]-dependent transcriptional repressor	FALSE
IPR023761	Transcriptional repressor HTH, NsrR	FALSE
IPR026433	EPS-associated transcriptional regulator, MarR family	FALSE
IPR026607	DMRT/protein doublesex/protein male abnormal 3	FALSE
IPR027395	Winged helix DNA-binding domain	FALSE
IPR029215	High mobility group box domain 5	FALSE
IPR029434	Putative transcriptional regulator	FALSE
IPR030828	TyrR family, helix-turn-helix domain	FALSE
IPR031011	MarR family transcriptional regulator	FALSE
IPR032201	Transcription factor COE, helix-loop-helix domain	FALSE
IPR034729	Zinc finger CCHC HIVEP-type	FALSE
IPR034731	Zinc finger CCHC FOG-type	FALSE
IPR037392	YfmP, Helix-Turn-Helix DNA binding domain	FALSE
IPR038722	Ner, winged helix-turn-helix DNA-binding domain	FALSE
IPR038767	Transcriptional regulator containing an HTH domain fused to a Zn-ribbon, predicted	FALSE
IPR039095	Transcription factor 19, PHD finger	FALSE
IPR039162	Homeodomain-only protein	FALSE
IPR039546	Jade-1, PHD finger	FALSE
IPR039554	HigA2-like, helix-turn-helix domain	FALSE
IPR039791	Chorion-specific transcription factor GCM	FALSE
IPR040098	RING finger protein 24	FALSE
IPR041011	ZBTB21, zinc finger domain	FALSE
IPR041057	ZHX, C2H2 finger domain	FALSE
IPR041410	STATa immunoglobulin-like domain	FALSE
IPR041604	STAT, EF-hand fold domain	FALSE
IPR041956	ATX1/2, ePHD domain	FALSE
IPR041958	KMT2A, ePHD domain	FALSE
IPR041959	KMT2B, ePHD domain	FALSE
IPR041961	KMT2D, ePHD1 domain	FALSE
IPR041964	KMT2D, ePHD2 domain	FALSE
IPR041967	KMT2C, ePHD1	FALSE
IPR041968	KMT2C, ePHD2	FALSE
IPR042004	BRPF2, ePHD domain	FALSE
IPR042009	BRPF2, PHD domain	FALSE
IPR042010	ATX1/2, PHD domain	FALSE
IPR042011	ATX3/4/5, PHD domain	FALSE
IPR042012	PHF7/G2E3, PHD domain	FALSE
IPR042013	PHF7/G2E3, ePHD domain	FALSE
IPR042014	MTF2, PHD domain 1	FALSE
IPR042019	ING2, PHD domain	FALSE
IPR042023	KMT2A, PHD domain 1	FALSE
IPR042025	KMT2A, PHD domain 2	FALSE
IPR042153	VDR, DNA-binding domain	FALSE
IPR042713	TIF1-beta, RING finger, HC subclass	FALSE
IPR042845	Proto-oncogene c-Rel, RHD, N-terminal subdomain	FALSE
IPR043182	Paired DNA-binding domain	FALSE
IPR043319	ASH1-like, PHD finger	FALSE
IPR043321	BACH, basic leucine zipper (bZIP) domain	FALSE
IPR043400	RNF141, RING finger, HC subclass	FALSE
[truncated: 69 more columns]

## Sheet: Table S2
Table S2 TFome annotations across 30 genomes
Identifier	IPR	Term
jgi|Sacce|4654|YML015C	IPR006809	TAFII28
jgi|Schpo|751|taf11	IPR006809	TAFII28
jgi|Aspnid|1696|AN11056	IPR006809	TAFII28
jgi|Aspacri|207813	IPR006809	TAFII28
jgi|Neucr|6881|NCU07775	IPR006809	TAFII28
jgi|Magor|6226|MGG_09459	IPR006809	TAFII28
jgi|Fusso|271501	IPR006809	TAFII28
jgi|Fusps|8251|FPSE_05805	IPR006809	TAFII28
jgi|Fusgr|6793|FGSG_05853	IPR006809	TAFII28
jgi|Fusven|514710	IPR006809	TAFII28
jgi|Fustr|199215	IPR006809	TAFII28
jgi|Fusve|15552|FVEG_04466	IPR006809	TAFII28
jgi|Fusfu|5417|FFUJ_13015	IPR006809	TAFII28
jgi|Fusre|690514	IPR006809	TAFII28
jgi|Fusco|568984	IPR006809	TAFII28
jgi|FoxII5|15628	IPR006809	TAFII28
jgi|Fusoxrad|18987|FOCG_07153	IPR006809	TAFII28
jgi|FusoxFo47|197635	IPR006809	TAFII28
jgi|Fusoxlyc|18517|FOWG_06450	IPR006809	TAFII28
jgi|Fox26365|60833	IPR006809	TAFII28
jgi|Fusoxmel|11790|FOMG_04303	IPR006809	TAFII28
jgi|Fusox|25803|FOXG_07539	IPR006809	TAFII28
jgi|Fusox32931|2550|FOYG_01882	IPR006809	TAFII28
jgi|FoxMRL8996|468840	IPR006809	TAFII28
jgi|FoxPHW726|95904	IPR006809	TAFII28
jgi|Fusoxvas|13884|FOTG_02653	IPR006809	TAFII28
jgi|Fusoxpis|17509|FOVG_07171	IPR006809	TAFII28
jgi|Fusoxrap|12992|FOQG_02124	IPR006809	TAFII28
jgi|Fusoxcon|9283|FOPG_04515	IPR006809	TAFII28
jgi|FoxFo5176|81805	IPR006809	TAFII28
jgi|Sacce|1436|YDR397C	IPR042225	Ncb2
jgi|Schpo|3610|SPBC30D10.02	IPR042225	Ncb2
jgi|Aspnid|5206|AN9358	IPR042225	Ncb2
jgi|Aspacri|41477	IPR042225	Ncb2
jgi|Neucr|422|NCU02017	IPR042225	Ncb2
jgi|Magor|12230|MGG_02824	IPR042225	Ncb2
jgi|Fusso|463210	IPR042225	Ncb2
jgi|Fusps|12096|FPSE_07581	IPR042225	Ncb2
jgi|Fusgr|10674|FGSG_09217	IPR042225	Ncb2
jgi|Fusven|510142	IPR042225	Ncb2
jgi|Fustr|483733	IPR042225	Ncb2
jgi|Fusve|14733|FVEG_03891	IPR042225	Ncb2
jgi|Fusfu|3239|FFUJ_04195	IPR042225	Ncb2
jgi|Fusre|536133	IPR042225	Ncb2
jgi|Fusco|601563	IPR042225	Ncb2
jgi|FoxII5|21148	IPR042225	Ncb2
jgi|Fusoxrad|10184|FOCG_02283	IPR042225	Ncb2
jgi|FusoxFo47|221655	IPR042225	Ncb2
jgi|Fusoxlyc|611|FOWG_00485	IPR042225	Ncb2
jgi|Fox26365|328615	IPR042225	Ncb2
jgi|Fusoxmel|26272|FOMG_11918	IPR042225	Ncb2
jgi|Fusox|24061|FOXG_06024	IPR042225	Ncb2
jgi|Fusox32931|9980|FOYG_04505	IPR042225	Ncb2
jgi|FoxMRL8996|467576	IPR042225	Ncb2
jgi|FoxPHW726|398125	IPR042225	Ncb2
jgi|Fusoxvas|11179|FOTG_09364	IPR042225	Ncb2
jgi|Fusoxpis|11968|FOVG_04258	IPR042225	Ncb2
jgi|Fusoxrap|21363|FOQG_04682	IPR042225	Ncb2
jgi|Fusoxcon|809|FOPG_02588	IPR042225	Ncb2
jgi|FoxFo5176|397553	IPR042225	Ncb2
jgi|Sacce|3536|YJR102C	IPR008570	ESCRT-II_cplx_Vps25-sub
jgi|Schpo|3748|vps25	IPR008570	ESCRT-II_cplx_Vps25-sub
jgi|Aspnid|2505|AN11722	IPR008570	ESCRT-II_cplx_Vps25-sub
jgi|Aspacri|33000	IPR008570	ESCRT-II_cplx_Vps25-sub
jgi|Neucr|9119|NCU03898	IPR008570	ESCRT-II_cplx_Vps25-sub
jgi|Magor|9227|MGG_01031	IPR008570	ESCRT-II_cplx_Vps25-sub
jgi|Fusso|210079	IPR008570	ESCRT-II_cplx_Vps25-sub
jgi|Fusps|4327|FPSE_09018	IPR008570	ESCRT-II_cplx_Vps25-sub
jgi|Fusgr|9866|FGSG_08401	IPR008570	ESCRT-II_cplx_Vps25-sub
jgi|Fusven|130450	IPR008570	ESCRT-II_cplx_Vps25-sub
jgi|Fustr|294387	IPR008570	ESCRT-II_cplx_Vps25-sub
jgi|Fusve|9817|FVEG_14975	IPR008570	ESCRT-II_cplx_Vps25-sub
jgi|Fusfu|8781|FFUJ_06100	IPR008570	ESCRT-II_cplx_Vps25-sub
jgi|Fusre|685676	IPR008570	ESCRT-II_cplx_Vps25-sub
jgi|Fusco|500852	IPR008570	ESCRT-II_cplx_Vps25-sub
jgi|FoxII5|1070751	IPR008570	ESCRT-II_cplx_Vps25-sub
jgi|Fusoxrad|21976|FOCG_09469	IPR008570	ESCRT-II_cplx_Vps25-sub
jgi|FusoxFo47|42432	IPR008570	ESCRT-II_cplx_Vps25-sub
jgi|Fusoxlyc|24134|FOWG_09579	IPR008570	ESCRT-II_cplx_Vps25-sub
jgi|Fox26365|110781	IPR008570	ESCRT-II_cplx_Vps25-sub
jgi|Fusoxmel|25264|FOMG_11322	IPR008570	ESCRT-II_cplx_Vps25-sub
jgi|Fusox|17169|FOXG_18507	IPR008570	ESCRT-II_cplx_Vps25-sub
jgi|Fusox32931|17943|FOYG_09667	IPR008570	ESCRT-II_cplx_Vps25-sub
jgi|FoxMRL8996|180602	IPR008570	ESCRT-II_cplx_Vps25-sub
jgi|FoxPHW726|130696	IPR008570	ESCRT-II_cplx_Vps25-sub
jgi|Fusoxvas|9052|FOTG_01558	IPR008570	ESCRT-II_cplx_Vps25-sub
jgi|Fusoxpis|21156|FOVG_09486	IPR008570	ESCRT-II_cplx_Vps25-sub
jgi|Fusoxrap|8707|FOQG_01640	IPR008570	ESCRT-II_cplx_Vps25-sub
jgi|Fusoxcon|17314|FOPG_07404	IPR008570	ESCRT-II_cplx_Vps25-sub
jgi|FoxFo5176|99122	IPR008570	ESCRT-II_cplx_Vps25-sub
jgi|Sacce|4691|YMR016C	IPR018004	KilA_N_APSES_HTH
jgi|Sacce|2064|YER111C	IPR018004	KilA_N_APSES_HTH
jgi|Sacce|960|YDL056W	IPR018004	KilA_N_APSES_HTH
jgi|Sacce|3793|YKL043W	IPR018004	KilA_N_APSES_HTH
jgi|Schpo|3492|bqt4	IPR018004	KilA_N_APSES_HTH
jgi|Schpo|274|res2	IPR018004	KilA_N_APSES_HTH
jgi|Schpo|2820|res1	IPR018004	KilA_N_APSES_HTH
jgi|Schpo|3456|cdc10	IPR018004	KilA_N_APSES_HTH
jgi|Aspnid|6634|AN0162	IPR018004	KilA_N_APSES_HTH
jgi|Aspnid|8965|AN3154	IPR018004	KilA_N_APSES_HTH
jgi|Aspnid|4481|AN5836	IPR018004	KilA_N_APSES_HTH
jgi|Aspnid|4776|AN6715	IPR018004	KilA_N_APSES_HTH
jgi|Aspacri|111627	IPR018004	KilA_N_APSES_HTH
jgi|Aspacri|142534	IPR018004	KilA_N_APSES_HTH
jgi|Aspacri|177240	IPR018004	KilA_N_APSES_HTH
jgi|Aspacri|174427	IPR018004	KilA_N_APSES_HTH
jgi|Neucr|7848|NCU01414	IPR018004	KilA_N_APSES_HTH
jgi|Neucr|5216|NCU07587	IPR018004	KilA_N_APSES_HTH
jgi|Neucr|8434|NCU07246	IPR018004	KilA_N_APSES_HTH
jgi|Neucr|5579|NCU06560	IPR018004	KilA_N_APSES_HTH
jgi|Magor|11681|MGG_09869	IPR018004	KilA_N_APSES_HTH
jgi|Magor|3892|MGG_01688	IPR018004	KilA_N_APSES_HTH
jgi|Magor|9631|MGG_00692	IPR018004	KilA_N_APSES_HTH
jgi|Magor|7284|MGG_08463	IPR018004	KilA_N_APSES_HTH
jgi|Fusso|4287	IPR018004	KilA_N_APSES_HTH
jgi|Fusso|528350	IPR018004	KilA_N_APSES_HTH
jgi|Fusso|465269	IPR018004	KilA_N_APSES_HTH
jgi|Fusso|511023	IPR018004	KilA_N_APSES_HTH
jgi|Fusps|3572|FPSE_07396	IPR018004	KilA_N_APSES_HTH
jgi|Fusps|6483|FPSE_10424	IPR018004	KilA_N_APSES_HTH
jgi|Fusps|7639|FPSE_07209	IPR018004	KilA_N_APSES_HTH
jgi|Fusps|3304|FPSE_02622	IPR018004	KilA_N_APSES_HTH
jgi|Fusgr|12010|FGSG_10384	IPR018004	KilA_N_APSES_HTH
jgi|Fusgr|6133|FGSG_05283	IPR018004	KilA_N_APSES_HTH
jgi|Fusgr|3818|FGSG_04220	IPR018004	KilA_N_APSES_HTH
jgi|Fusgr|11723|FGSG_10129	IPR018004	KilA_N_APSES_HTH
jgi|Fusven|309227	IPR018004	KilA_N_APSES_HTH
jgi|Fusven|462087	IPR018004	KilA_N_APSES_HTH
jgi|Fusven|7186	IPR018004	KilA_N_APSES_HTH
jgi|Fusven|519480	IPR018004	KilA_N_APSES_HTH
jgi|Fustr|2588	IPR018004	KilA_N_APSES_HTH
jgi|Fustr|556806	IPR018004	KilA_N_APSES_HTH
jgi|Fustr|11903	IPR018004	KilA_N_APSES_HTH
jgi|Fustr|246740	IPR018004	KilA_N_APSES_HTH
jgi|Fusve|18308|FVEG_06254	IPR018004	KilA_N_APSES_HTH
jgi|Fusve|13246|FVEG_02853	IPR018004	KilA_N_APSES_HTH
jgi|Fusve|6197|FVEG_10410	IPR018004	KilA_N_APSES_HTH
jgi|Fusve|13643|FVEG_03115	IPR018004	KilA_N_APSES_HTH
jgi|Fusfu|7138|FFUJ_07323	IPR018004	KilA_N_APSES_HTH
jgi|Fusfu|2567|FFUJ_04861	IPR018004	KilA_N_APSES_HTH
jgi|Fusfu|12223|FFUJ_09671	IPR018004	KilA_N_APSES_HTH
jgi|Fusfu|6879|FFUJ_07064	IPR018004	KilA_N_APSES_HTH
jgi|Fusre|512658	IPR018004	KilA_N_APSES_HTH
jgi|Fusre|507963	IPR018004	KilA_N_APSES_HTH
jgi|Fusre|563944	IPR018004	KilA_N_APSES_HTH
jgi|Fusre|113104	IPR018004	KilA_N_APSES_HTH
jgi|Fusco|660347	IPR018004	KilA_N_APSES_HTH
jgi|Fusco|367528	IPR018004	KilA_N_APSES_HTH
jgi|Fusco|636971	IPR018004	KilA_N_APSES_HTH
jgi|Fusco|507101	IPR018004	KilA_N_APSES_HTH
jgi|FoxII5|1275736	IPR018004	KilA_N_APSES_HTH
jgi|FoxII5|1028935	IPR018004	KilA_N_APSES_HTH
jgi|FoxII5|1368861	IPR018004	KilA_N_APSES_HTH
jgi|FoxII5|1087084	IPR018004	KilA_N_APSES_HTH
jgi|Fusoxrad|14189|FOCG_04237	IPR018004	KilA_N_APSES_HTH
jgi|Fusoxrad|16900|FOCG_05820	IPR018004	KilA_N_APSES_HTH
jgi|Fusoxrad|11333|FOCG_03026	IPR018004	KilA_N_APSES_HTH
jgi|Fusoxrad|13718|FOCG_03937	IPR018004	KilA_N_APSES_HTH
jgi|FusoxFo47|52461	IPR018004	KilA_N_APSES_HTH
jgi|FusoxFo47|239922	IPR018004	KilA_N_APSES_HTH
jgi|FusoxFo47|28231	IPR018004	KilA_N_APSES_HTH
jgi|FusoxFo47|33536	IPR018004	KilA_N_APSES_HTH
jgi|Fusoxlyc|13660|FOWG_03800	IPR018004	KilA_N_APSES_HTH
jgi|Fusoxlyc|21317|FOWG_07852	IPR018004	KilA_N_APSES_HTH
jgi|Fusoxlyc|1755|FOWG_01228	IPR018004	KilA_N_APSES_HTH
jgi|Fusoxlyc|21788|FOWG_08150	IPR018004	KilA_N_APSES_HTH
jgi|Fox26365|416373	IPR018004	KilA_N_APSES_HTH
jgi|Fox26365|7170	IPR018004	KilA_N_APSES_HTH
jgi|Fox26365|53908	IPR018004	KilA_N_APSES_HTH
jgi|Fox26365|234081	IPR018004	KilA_N_APSES_HTH
jgi|Fusoxmel|17500|FOMG_06664	IPR018004	KilA_N_APSES_HTH
jgi|Fusoxmel|4088|FOMG_12361	IPR018004	KilA_N_APSES_HTH
jgi|Fusoxmel|17034|FOMG_06362	IPR018004	KilA_N_APSES_HTH
jgi|Fusoxmel|6626|FOMG_13876	IPR018004	KilA_N_APSES_HTH
jgi|Fusox|7437|FOXG_11409	IPR018004	KilA_N_APSES_HTH
jgi|Fusox|22583|FOXG_05278	IPR018004	KilA_N_APSES_HTH
jgi|Fusox|3015|FOXG_08424	IPR018004	KilA_N_APSES_HTH
jgi|Fusox|22126|FOXG_05016	IPR018004	KilA_N_APSES_HTH
jgi|Fusox32931|11100|FOYG_05242	IPR018004	KilA_N_APSES_HTH
jgi|Fusox32931|21753|FOYG_12407	IPR018004	KilA_N_APSES_HTH
jgi|Fusox32931|15119|FOYG_07802	IPR018004	KilA_N_APSES_HTH
jgi|Fusox32931|15566|FOYG_08093	IPR018004	KilA_N_APSES_HTH
jgi|FoxMRL8996|468219	IPR018004	KilA_N_APSES_HTH
jgi|FoxMRL8996|7431	IPR018004	KilA_N_APSES_HTH
jgi|FoxMRL8996|148271	IPR018004	KilA_N_APSES_HTH
jgi|FoxMRL8996|154229	IPR018004	KilA_N_APSES_HTH
jgi|FoxPHW726|44663	IPR018004	KilA_N_APSES_HTH
jgi|FoxPHW726|238811	IPR018004	KilA_N_APSES_HTH
jgi|FoxPHW726|136778	IPR018004	KilA_N_APSES_HTH
jgi|FoxPHW726|443547	IPR018004	KilA_N_APSES_HTH
jgi|Fusoxvas|23093|FOTG_04725	IPR018004	KilA_N_APSES_HTH
jgi|Fusoxvas|16424|FOTG_03022	IPR018004	KilA_N_APSES_HTH
jgi|Fusoxvas|4386|FOTG_06660	IPR018004	KilA_N_APSES_HTH
jgi|Fusoxvas|25055|FOTG_15343	IPR018004	KilA_N_APSES_HTH
jgi|Fusoxpis|24893|FOVG_11834	IPR018004	KilA_N_APSES_HTH
jgi|Fusoxpis|15405|FOVG_06138	IPR018004	KilA_N_APSES_HTH
jgi|Fusoxpis|13135|FOVG_05007	IPR018004	KilA_N_APSES_HTH
jgi|Fusoxpis|14952|FOVG_05841	IPR018004	KilA_N_APSES_HTH
jgi|Fusoxrap|5059|FOQG_07192	IPR018004	KilA_N_APSES_HTH
jgi|Fusoxrap|24944|FOQG_05692	IPR018004	KilA_N_APSES_HTH
jgi|Fusoxrap|4456|FOQG_06942	IPR018004	KilA_N_APSES_HTH
jgi|Fusoxrap|7132|FOQG_08158	IPR018004	KilA_N_APSES_HTH
jgi|Fusoxcon|19509|FOPG_08360	IPR018004	KilA_N_APSES_HTH
jgi|Fusoxcon|2748|FOPG_02829	IPR018004	KilA_N_APSES_HTH
jgi|Fusoxcon|1431|FOPG_11814	IPR018004	KilA_N_APSES_HTH
jgi|Fusoxcon|1597|FOPG_11902	IPR018004	KilA_N_APSES_HTH
jgi|FoxFo5176|87682	IPR018004	KilA_N_APSES_HTH
jgi|FoxFo5176|40275	IPR018004	KilA_N_APSES_HTH
jgi|FoxFo5176|540028	IPR018004	KilA_N_APSES_HTH
jgi|FoxFo5176|470009	IPR018004	KilA_N_APSES_HTH
jgi|Sacce|2106|YER148W	IPR000814	TBP
jgi|Schpo|1856|tbp1	IPR000814	TBP
jgi|Aspnid|140|AN4976	IPR000814	TBP
jgi|Aspacri|44346	IPR000814	TBP
jgi|Neucr|8741|NCU04770	IPR000814	TBP
jgi|Magor|3116|MGG_15601	IPR000814	TBP
jgi|Fusso|544173	IPR000814	TBP
jgi|Fusps|4354|FPSE_05036	IPR000814	TBP
jgi|Fusgr|9838|FGSG_08427	IPR000814	TBP
jgi|Fusven|473965	IPR000814	TBP
jgi|Fustr|516462	IPR000814	TBP
jgi|Fusve|9859|FVEG_02094	IPR000814	TBP
jgi|Fusfu|8767|FFUJ_06086	IPR000814	TBP
jgi|Fusre|590537	IPR000814	TBP
jgi|Fusco|624131	IPR000814	TBP
jgi|FoxII5|8885	IPR000814	TBP
jgi|Fusoxrad|21927|FOCG_09437	IPR000814	TBP
jgi|FusoxFo47|203184	IPR000814	TBP
jgi|Fusoxlyc|24189|FOWG_09613	IPR000814	TBP
jgi|Fox26365|382714	IPR000814	TBP
jgi|Fusoxmel|25319|FOMG_11356	IPR000814	TBP
jgi|Fusox|17220|FOXG_03223	IPR000814	TBP
jgi|Fusox32931|17998|FOYG_09699	IPR000814	TBP
jgi|FoxMRL8996|181238	IPR000814	TBP
jgi|FoxPHW726|391299	IPR000814	TBP
jgi|Fusoxvas|9105|FOTG_01593	IPR000814	TBP
jgi|Fusoxpis|21107|FOVG_09452	IPR000814	TBP
jgi|Fusoxrap|8658|FOQG_01607	IPR000814	TBP
jgi|Fusoxcon|17263|FOPG_07370	IPR000814	TBP
jgi|FoxFo5176|99291	IPR000814	TBP
jgi|Sacce|2326|YGL237C	IPR001289	NFYA
jgi|Schpo|2815|php2	IPR001289	NFYA
jgi|Aspnid|3373|AN7545	IPR001289	NFYA
jgi|Aspacri|60305	IPR001289	NFYA
jgi|Neucr|2267|NCU03033	IPR001289	NFYA
jgi|Magor|10044|MGG_00354	IPR001289	NFYA
jgi|Fusso|541860	IPR001289	NFYA
jgi|Fusps|363|FPSE_00010	IPR001289	NFYA
jgi|Fusgr|437|FGSG_00352	IPR001289	NFYA
jgi|Fusven|112395	IPR001289	NFYA
jgi|Fustr|87409	IPR001289	NFYA
jgi|Fusve|1208|FVEG_00807	IPR001289	NFYA
jgi|Fusfu|1236|FFUJ_00859	IPR001289	NFYA
jgi|Fusre|532405	IPR001289	NFYA
jgi|Fusco|23794	IPR001289	NFYA
jgi|FoxII5|1005602	IPR001289	NFYA
jgi|Fusoxrad|23383|FOCG_10235	IPR001289	NFYA
jgi|FusoxFo47|194814	IPR001289	NFYA
jgi|Fusoxlyc|19349|FOWG_06889	IPR001289	NFYA
jgi|Fox26365|327382	IPR001289	NFYA
jgi|Fusoxmel|2304|FOMG_01447	IPR001289	NFYA
jgi|Fusox|1411|FOXG_00707	IPR001289	NFYA
jgi|Fusox32931|13117|FOYG_06616	IPR001289	NFYA
jgi|FoxMRL8996|316836	IPR001289	NFYA
jgi|FoxPHW726|396650	IPR001289	NFYA
jgi|Fusoxvas|3426|FOTG_06195	IPR001289	NFYA
jgi|Fusoxpis|1125|FOVG_00746	IPR001289	NFYA
jgi|Fusoxrap|11304|FOQG_09484	IPR001289	NFYA
jgi|Fusoxcon|22188|FOPG_01799	IPR001289	NFYA
jgi|FoxFo5176|241024	IPR001289	NFYA
jgi|Sacce|6507|YPR144C	IPR005612	CCAAT-binding_factor
jgi|Sacce|4021|YLR002C	IPR005612	CCAAT-binding_factor
jgi|Sacce|1082|YDR060W	IPR005612	CCAAT-binding_factor
jgi|Schpo|3962|SPBC1604.06c	IPR005612	CCAAT-binding_factor
jgi|Schpo|3803|noc3	IPR005612	CCAAT-binding_factor
jgi|Schpo|2043|SPAC4F10.09c	IPR005612	CCAAT-binding_factor
jgi|Aspnid|7186|AN1533	IPR005612	CCAAT-binding_factor
jgi|Aspnid|2900|AN7260	IPR005612	CCAAT-binding_factor
jgi|Aspnid|5489|AN1200	IPR005612	CCAAT-binding_factor
jgi|Aspacri|180936	IPR005612	CCAAT-binding_factor
jgi|Aspacri|215429	IPR005612	CCAAT-binding_factor
jgi|Aspacri|132494	IPR005612	CCAAT-binding_factor
jgi|Neucr|1015|NCU09894	IPR005612	CCAAT-binding_factor
jgi|Neucr|2235|NCU00501	IPR005612	CCAAT-binding_factor
jgi|Neucr|4654|NCU00337	IPR005612	CCAAT-binding_factor
jgi|Magor|8552|MGG_06346	IPR005612	CCAAT-binding_factor
jgi|Magor|6427|MGG_04996	IPR005612	CCAAT-binding_factor
jgi|Magor|2924|MGG_11360	IPR005612	CCAAT-binding_factor
jgi|Fusso|493213	IPR005612	CCAAT-binding_factor
jgi|Fusso|478415	IPR005612	CCAAT-binding_factor
jgi|Fusso|542511	IPR005612	CCAAT-binding_factor
jgi|Fusps|1391|FPSE_03369	IPR005612	CCAAT-binding_factor
jgi|Fusps|7832|FPSE_03541	IPR005612	CCAAT-binding_factor
jgi|Fusps|386|FPSE_00033	IPR005612	CCAAT-binding_factor
jgi|Fusgr|6342|FGSG_05465	IPR005612	CCAAT-binding_factor
jgi|Fusgr|462|FGSG_00372	IPR005612	CCAAT-binding_factor
jgi|Fusgr|1547|FGSG_01332	IPR005612	CCAAT-binding_factor
jgi|Fusven|493036	IPR005612	CCAAT-binding_factor
jgi|Fusven|489322	IPR005612	CCAAT-binding_factor
jgi|Fusven|512902	IPR005612	CCAAT-binding_factor
jgi|Fustr|388782	IPR005612	CCAAT-binding_factor
jgi|Fustr|465604	IPR005612	CCAAT-binding_factor
jgi|Fustr|499538	IPR005612	CCAAT-binding_factor
jgi|Fusve|2393|FVEG_01464	IPR005612	CCAAT-binding_factor
jgi|Fusve|1238|FVEG_00827	IPR005612	CCAAT-binding_factor
jgi|Fusve|19510|FVEG_07064	IPR005612	CCAAT-binding_factor
jgi|Fusfu|9951|FFUJ_08595	IPR005612	CCAAT-binding_factor
jgi|Fusfu|1212|FFUJ_00883	IPR005612	CCAAT-binding_factor
jgi|Fusfu|563|FFUJ_01528	IPR005612	CCAAT-binding_factor
jgi|Fusre|497212	IPR005612	CCAAT-binding_factor
jgi|Fusre|574469	IPR005612	CCAAT-binding_factor
jgi|Fusre|549633	IPR005612	CCAAT-binding_factor
jgi|Fusco|617731	IPR005612	CCAAT-binding_factor
jgi|Fusco|55451	IPR005612	CCAAT-binding_factor
jgi|Fusco|584307	IPR005612	CCAAT-binding_factor
jgi|FoxII5|19185	IPR005612	CCAAT-binding_factor
jgi|FoxII5|724	IPR005612	CCAAT-binding_factor
jgi|FoxII5|1989	IPR005612	CCAAT-binding_factor
jgi|Fusoxrad|22094|FOCG_09492	IPR005612	CCAAT-binding_factor
jgi|Fusoxrad|24454|FOCG_10963	IPR005612	CCAAT-binding_factor
jgi|Fusoxrad|23344|FOCG_10209	IPR005612	CCAAT-binding_factor
jgi|FusoxFo47|229536	IPR005612	CCAAT-binding_factor
jgi|FusoxFo47|212735	IPR005612	CCAAT-binding_factor
jgi|FusoxFo47|151744	IPR005612	CCAAT-binding_factor
jgi|Fusoxlyc|16139|FOWG_05050	IPR005612	CCAAT-binding_factor
jgi|Fusoxlyc|19393|FOWG_06915	IPR005612	CCAAT-binding_factor
jgi|Fusoxlyc|22500|FOWG_08531	IPR005612	CCAAT-binding_factor
jgi|Fox26365|238592	IPR005612	CCAAT-binding_factor
jgi|Fox26365|219805	IPR005612	CCAAT-binding_factor
jgi|Fox26365|297772	IPR005612	CCAAT-binding_factor
jgi|Fusoxmel|20405|FOMG_08269	IPR005612	CCAAT-binding_factor
jgi|Fusoxmel|2260|FOMG_01420	IPR005612	CCAAT-binding_factor
jgi|Fusoxmel|906|FOMG_00691	IPR005612	CCAAT-binding_factor
jgi|Fusox|1370|FOXG_00684	IPR005612	CCAAT-binding_factor
jgi|Fusox|94|FOXG_00052	IPR005612	CCAAT-binding_factor
jgi|Fusox|4520|FOXG_09436	IPR005612	CCAAT-binding_factor
jgi|Fusox32931|20075|FOYG_11154	IPR005612	CCAAT-binding_factor
jgi|Fusox32931|13160|FOYG_06641	IPR005612	CCAAT-binding_factor
jgi|Fusox32931|14484|FOYG_07341	IPR005612	CCAAT-binding_factor
jgi|FoxMRL8996|21124	IPR005612	CCAAT-binding_factor
jgi|FoxMRL8996|204565	IPR005612	CCAAT-binding_factor
jgi|FoxMRL8996|391625	IPR005612	CCAAT-binding_factor
jgi|FoxPHW726|81868	IPR005612	CCAAT-binding_factor
jgi|FoxPHW726|384219	IPR005612	CCAAT-binding_factor
jgi|FoxPHW726|352810	IPR005612	CCAAT-binding_factor
jgi|Fusoxvas|20202|FOTG_03887	IPR005612	CCAAT-binding_factor
jgi|Fusoxvas|3392|FOTG_06168	IPR005612	CCAAT-binding_factor
jgi|Fusoxvas|2515|FOTG_05904	IPR005612	CCAAT-binding_factor
jgi|Fusoxpis|2598|FOVG_01562	IPR005612	CCAAT-binding_factor
jgi|Fusoxpis|23015|FOVG_10663	IPR005612	CCAAT-binding_factor
jgi|Fusoxpis|1166|FOVG_00773	IPR005612	CCAAT-binding_factor
jgi|Fusoxrap|18864|FOQG_03700	IPR005612	CCAAT-binding_factor
jgi|Fusoxrap|11345|FOQG_09510	IPR005612	CCAAT-binding_factor
jgi|Fusoxrap|6490|FOQG_07836	IPR005612	CCAAT-binding_factor
jgi|Fusoxcon|13721|FOPG_05914	IPR005612	CCAAT-binding_factor
jgi|Fusoxcon|23770|FOPG_02042	IPR005612	CCAAT-binding_factor
jgi|Fusoxcon|22229|FOPG_01825	IPR005612	CCAAT-binding_factor
jgi|FoxFo5176|494566	IPR005612	CCAAT-binding_factor
jgi|FoxFo5176|406553	IPR005612	CCAAT-binding_factor
jgi|FoxFo5176|25366	IPR005612	CCAAT-binding_factor
jgi|Sacce|739|YCR093W	IPR007196	CNOT1
jgi|Schpo|576|not1	IPR007196	CNOT1
jgi|Aspnid|152|AN4965	IPR007196	CNOT1
jgi|Aspacri|44516	IPR007196	CNOT1
jgi|Neucr|8737|NCU04766	IPR007196	CNOT1
jgi|Magor|586|MGG_02476	IPR007196	CNOT1
jgi|Fusso|461258	IPR007196	CNOT1
jgi|Fusps|4406|FPSE_04649	IPR007196	CNOT1
jgi|Fusgr|9782|FGSG_08474	IPR007196	CNOT1
jgi|Fusven|495599	IPR007196	CNOT1
jgi|Fustr|405757	IPR007196	CNOT1
jgi|Fusve|10000|FVEG_02144	IPR007196	CNOT1
jgi|Fusfu|8718|FFUJ_06037	IPR007196	CNOT1
jgi|Fusre|635847	IPR007196	CNOT1
jgi|Fusco|239321	IPR007196	CNOT1
jgi|FoxII5|1071716	IPR007196	CNOT1
jgi|Fusoxrad|21820|FOCG_09375	IPR007196	CNOT1
jgi|FusoxFo47|41932	IPR007196	CNOT1
jgi|Fusoxlyc|24294|FOWG_09673	IPR007196	CNOT1
jgi|Fox26365|419794	IPR007196	CNOT1
jgi|Fusoxmel|25426|FOMG_11416	IPR007196	CNOT1
jgi|Fusox|17317|FOXG_03272	IPR007196	CNOT1
jgi|Fusox32931|18100|FOYG_09759	IPR007196	CNOT1
jgi|FoxMRL8996|182666	IPR007196	CNOT1
jgi|FoxPHW726|338267	IPR007196	CNOT1
jgi|Fusoxvas|9215|FOTG_01652	IPR007196	CNOT1
jgi|Fusoxpis|21001|FOVG_09390	IPR007196	CNOT1
jgi|Fusoxrap|8550|FOQG_01545	IPR007196	CNOT1
jgi|Fusoxcon|13577|FOPG_00931	IPR007196	CNOT1
jgi|FoxFo5176|538246	IPR007196	CNOT1
jgi|Sacce|1526|YDR485C	IPR008895	Vps72_YL1
jgi|Schpo|2709|swc2	IPR008895	Vps72_YL1
jgi|Aspnid|3289|AN7475	IPR008895	Vps72_YL1
jgi|Aspacri|225881	IPR008895	Vps72_YL1
jgi|Neucr|4079|NCU06453	IPR008895	Vps72_YL1
jgi|Magor|8401|MGG_12827	IPR008895	Vps72_YL1
jgi|Fusso|277592	IPR008895	Vps72_YL1
jgi|Fusps|2711|FPSE_08640	IPR008895	Vps72_YL1
jgi|Fusgr|2883|FGSG_02520	IPR008895	Vps72_YL1
jgi|Fusven|38464	IPR008895	Vps72_YL1
jgi|Fustr|464225	IPR008895	Vps72_YL1
jgi|Fusve|4558|FVEG_09195	IPR008895	Vps72_YL1
jgi|Fusfu|7725|FFUJ_07909	IPR008895	Vps72_YL1
jgi|Fusre|573600	IPR008895	Vps72_YL1
jgi|Fusco|605430	IPR008895	Vps72_YL1
jgi|FoxII5|1323813	IPR008895	Vps72_YL1
jgi|Fusoxrad|15324|FOCG_04897	IPR008895	Vps72_YL1
jgi|FusoxFo47|224446	IPR008895	Vps72_YL1
jgi|Fusoxlyc|7526|FOWG_13721	IPR008895	Vps72_YL1
jgi|Fox26365|313276	IPR008895	Vps72_YL1
jgi|Fusoxmel|18697|FOMG_07325	IPR008895	Vps72_YL1
jgi|Fusox|6167|FOXG_10548	IPR008895	Vps72_YL1
jgi|Fusox32931|16661|FOYG_08735	IPR008895	Vps72_YL1
jgi|FoxMRL8996|408561	IPR008895	Vps72_YL1
jgi|FoxPHW726|371892	IPR008895	Vps72_YL1
jgi|Fusoxvas|10674|FOTG_09147	IPR008895	Vps72_YL1
jgi|Fusoxpis|16563|FOVG_06803	IPR008895	Vps72_YL1
jgi|Fusoxrap|1952|FOQG_06031	IPR008895	Vps72_YL1
jgi|Fusoxcon|20979|FOPG_08938	IPR008895	Vps72_YL1
jgi|FoxFo5176|411825	IPR008895	Vps72_YL1
jgi|Sacce|4691|YMR016C	IPR003163	Tscrpt_reg_HTH_APSES-type
jgi|Sacce|2064|YER111C	IPR003163	Tscrpt_reg_HTH_APSES-type
jgi|Sacce|960|YDL056W	IPR003163	Tscrpt_reg_HTH_APSES-type
jgi|Sacce|3793|YKL043W	IPR003163	Tscrpt_reg_HTH_APSES-type
jgi|Sacce|1672|YIL101C	IPR003163	Tscrpt_reg_HTH_APSES-type
jgi|Schpo|3492|bqt4	IPR003163	Tscrpt_reg_HTH_APSES-type
jgi|Schpo|274|res2	IPR003163	Tscrpt_reg_HTH_APSES-type
jgi|Schpo|2820|res1	IPR003163	Tscrpt_reg_HTH_APSES-type
jgi|Schpo|3456|cdc10	IPR003163	Tscrpt_reg_HTH_APSES-type
jgi|Aspnid|6634|AN0162	IPR003163	Tscrpt_reg_HTH_APSES-type
jgi|Aspnid|10504|AN5405	IPR003163	Tscrpt_reg_HTH_APSES-type
jgi|Aspnid|8965|AN3154	IPR003163	Tscrpt_reg_HTH_APSES-type
jgi|Aspnid|4481|AN5836	IPR003163	Tscrpt_reg_HTH_APSES-type
jgi|Aspnid|4776|AN6715	IPR003163	Tscrpt_reg_HTH_APSES-type
jgi|Aspacri|111627	IPR003163	Tscrpt_reg_HTH_APSES-type
jgi|Aspacri|142534	IPR003163	Tscrpt_reg_HTH_APSES-type
jgi|Aspacri|224261	IPR003163	Tscrpt_reg_HTH_APSES-type
jgi|Aspacri|177240	IPR003163	Tscrpt_reg_HTH_APSES-type
jgi|Aspacri|174427	IPR003163	Tscrpt_reg_HTH_APSES-type
jgi|Neucr|7848|NCU01414	IPR003163	Tscrpt_reg_HTH_APSES-type
jgi|Neucr|5915|NCU06339	IPR003163	Tscrpt_reg_HTH_APSES-type
jgi|Neucr|5216|NCU07587	IPR003163	Tscrpt_reg_HTH_APSES-type
jgi|Neucr|8434|NCU07246	IPR003163	Tscrpt_reg_HTH_APSES-type
jgi|Neucr|5579|NCU06560	IPR003163	Tscrpt_reg_HTH_APSES-type
jgi|Magor|11681|MGG_09869	IPR003163	Tscrpt_reg_HTH_APSES-type
jgi|Magor|3892|MGG_01688	IPR003163	Tscrpt_reg_HTH_APSES-type
jgi|Magor|9631|MGG_00692	IPR003163	Tscrpt_reg_HTH_APSES-type
jgi|Magor|7284|MGG_08463	IPR003163	Tscrpt_reg_HTH_APSES-type
jgi|Fusso|17308	IPR003163	Tscrpt_reg_HTH_APSES-type
jgi|Fusso|4287	IPR003163	Tscrpt_reg_HTH_APSES-type
jgi|Fusso|528350	IPR003163	Tscrpt_reg_HTH_APSES-type
jgi|Fusso|465269	IPR003163	Tscrpt_reg_HTH_APSES-type
jgi|Fusso|511023	IPR003163	Tscrpt_reg_HTH_APSES-type
jgi|Fusps|11456|FPSE_00840	IPR003163	Tscrpt_reg_HTH_APSES-type
jgi|Fusps|3572|FPSE_07396	IPR003163	Tscrpt_reg_HTH_APSES-type
jgi|Fusps|6483|FPSE_10424	IPR003163	Tscrpt_reg_HTH_APSES-type
jgi|Fusps|7639|FPSE_07209	IPR003163	Tscrpt_reg_HTH_APSES-type
jgi|Fusps|3304|FPSE_02622	IPR003163	Tscrpt_reg_HTH_APSES-type
jgi|Fusgr|12010|FGSG_10384	IPR003163	Tscrpt_reg_HTH_APSES-type
jgi|Fusgr|6133|FGSG_05283	IPR003163	Tscrpt_reg_HTH_APSES-type
jgi|Fusgr|11348|FGSG_09802	IPR003163	Tscrpt_reg_HTH_APSES-type
jgi|Fusgr|3818|FGSG_04220	IPR003163	Tscrpt_reg_HTH_APSES-type
jgi|Fusgr|11723|FGSG_10129	IPR003163	Tscrpt_reg_HTH_APSES-type
jgi|Fusven|309227	IPR003163	Tscrpt_reg_HTH_APSES-type
jgi|Fusven|462087	IPR003163	Tscrpt_reg_HTH_APSES-type
jgi|Fusven|7186	IPR003163	Tscrpt_reg_HTH_APSES-type
jgi|Fusven|256742	IPR003163	Tscrpt_reg_HTH_APSES-type
jgi|Fusven|519480	IPR003163	Tscrpt_reg_HTH_APSES-type
jgi|Fustr|2588	IPR003163	Tscrpt_reg_HTH_APSES-type
jgi|Fustr|514887	IPR003163	Tscrpt_reg_HTH_APSES-type
jgi|Fustr|556806	IPR003163	Tscrpt_reg_HTH_APSES-type
jgi|Fustr|11903	IPR003163	Tscrpt_reg_HTH_APSES-type
jgi|Fustr|246740	IPR003163	Tscrpt_reg_HTH_APSES-type
jgi|Fusve|18308|FVEG_06254	IPR003163	Tscrpt_reg_HTH_APSES-type
jgi|Fusve|13246|FVEG_02853	IPR003163	Tscrpt_reg_HTH_APSES-type
jgi|Fusve|6197|FVEG_10410	IPR003163	Tscrpt_reg_HTH_APSES-type
jgi|Fusve|13643|FVEG_03115	IPR003163	Tscrpt_reg_HTH_APSES-type
jgi|Fusve|18564|FVEG_06416	IPR003163	Tscrpt_reg_HTH_APSES-type
jgi|Fusfu|7138|FFUJ_07323	IPR003163	Tscrpt_reg_HTH_APSES-type
jgi|Fusfu|2567|FFUJ_04861	IPR003163	Tscrpt_reg_HTH_APSES-type
jgi|Fusfu|12223|FFUJ_09671	IPR003163	Tscrpt_reg_HTH_APSES-type
jgi|Fusfu|6879|FFUJ_07064	IPR003163	Tscrpt_reg_HTH_APSES-type
jgi|Fusfu|2731|FFUJ_04699	IPR003163	Tscrpt_reg_HTH_APSES-type
jgi|Fusre|512658	IPR003163	Tscrpt_reg_HTH_APSES-type
jgi|Fusre|395894	IPR003163	Tscrpt_reg_HTH_APSES-type
jgi|Fusre|507963	IPR003163	Tscrpt_reg_HTH_APSES-type
jgi|Fusre|563944	IPR003163	Tscrpt_reg_HTH_APSES-type
jgi|Fusre|113104	IPR003163	Tscrpt_reg_HTH_APSES-type
jgi|Fusco|660347	IPR003163	Tscrpt_reg_HTH_APSES-type
jgi|Fusco|289370	IPR003163	Tscrpt_reg_HTH_APSES-type
jgi|Fusco|367528	IPR003163	Tscrpt_reg_HTH_APSES-type
jgi|Fusco|636971	IPR003163	Tscrpt_reg_HTH_APSES-type
jgi|Fusco|507101	IPR003163	Tscrpt_reg_HTH_APSES-type
jgi|FoxII5|1275736	IPR003163	Tscrpt_reg_HTH_APSES-type
jgi|FoxII5|1028935	IPR003163	Tscrpt_reg_HTH_APSES-type
jgi|FoxII5|1368861	IPR003163	Tscrpt_reg_HTH_APSES-type
jgi|FoxII5|1087084	IPR003163	Tscrpt_reg_HTH_APSES-type
jgi|Fusoxrad|14189|FOCG_04237	IPR003163	Tscrpt_reg_HTH_APSES-type
jgi|Fusoxrad|16900|FOCG_05820	IPR003163	Tscrpt_reg_HTH_APSES-type
jgi|Fusoxrad|11333|FOCG_03026	IPR003163	Tscrpt_reg_HTH_APSES-type
jgi|Fusoxrad|13718|FOCG_03937	IPR003163	Tscrpt_reg_HTH_APSES-type
jgi|Fusoxrad|11030|FOCG_02843	IPR003163	Tscrpt_reg_HTH_APSES-type
jgi|FusoxFo47|52461	IPR003163	Tscrpt_reg_HTH_APSES-type
jgi|FusoxFo47|239922	IPR003163	Tscrpt_reg_HTH_APSES-type
jgi|FusoxFo47|272499	IPR003163	Tscrpt_reg_HTH_APSES-type
jgi|FusoxFo47|28231	IPR003163	Tscrpt_reg_HTH_APSES-type
jgi|FusoxFo47|33536	IPR003163	Tscrpt_reg_HTH_APSES-type
jgi|Fusoxlyc|13660|FOWG_03800	IPR003163	Tscrpt_reg_HTH_APSES-type
jgi|Fusoxlyc|21317|FOWG_07852	IPR003163	Tscrpt_reg_HTH_APSES-type
jgi|Fusoxlyc|1755|FOWG_01228	IPR003163	Tscrpt_reg_HTH_APSES-type
jgi|Fusoxlyc|21788|FOWG_08150	IPR003163	Tscrpt_reg_HTH_APSES-type
jgi|Fusoxlyc|1450|FOWG_01043	IPR003163	Tscrpt_reg_HTH_APSES-type
jgi|Fox26365|416373	IPR003163	Tscrpt_reg_HTH_APSES-type
jgi|Fox26365|7170	IPR003163	Tscrpt_reg_HTH_APSES-type
jgi|Fox26365|53908	IPR003163	Tscrpt_reg_HTH_APSES-type
jgi|Fox26365|234081	IPR003163	Tscrpt_reg_HTH_APSES-type
jgi|Fusoxmel|17500|FOMG_06664	IPR003163	Tscrpt_reg_HTH_APSES-type
jgi|Fusoxmel|4088|FOMG_12361	IPR003163	Tscrpt_reg_HTH_APSES-type
jgi|Fusoxmel|3773|FOMG_12176	IPR003163	Tscrpt_reg_HTH_APSES-type
jgi|Fusoxmel|17034|FOMG_06362	IPR003163	Tscrpt_reg_HTH_APSES-type
jgi|Fusoxmel|6626|FOMG_13876	IPR003163	Tscrpt_reg_HTH_APSES-type
jgi|Fusox|7437|FOXG_11409	IPR003163	Tscrpt_reg_HTH_APSES-type
jgi|Fusox|22583|FOXG_05278	IPR003163	Tscrpt_reg_HTH_APSES-type
jgi|Fusox|2708|FOXG_08256	IPR003163	Tscrpt_reg_HTH_APSES-type
jgi|Fusox|3015|FOXG_08424	IPR003163	Tscrpt_reg_HTH_APSES-type
jgi|Fusox|22126|FOXG_05016	IPR003163	Tscrpt_reg_HTH_APSES-type
jgi|Fusox32931|10805|FOYG_05061	IPR003163	Tscrpt_reg_HTH_APSES-type
jgi|Fusox32931|11100|FOYG_05242	IPR003163	Tscrpt_reg_HTH_APSES-type
jgi|Fusox32931|21753|FOYG_12407	IPR003163	Tscrpt_reg_HTH_APSES-type
jgi|Fusox32931|15119|FOYG_07802	IPR003163	Tscrpt_reg_HTH_APSES-type
jgi|Fusox32931|15566|FOYG_08093	IPR003163	Tscrpt_reg_HTH_APSES-type
jgi|FoxMRL8996|78177	IPR003163	Tscrpt_reg_HTH_APSES-type
jgi|FoxMRL8996|468219	IPR003163	Tscrpt_reg_HTH_APSES-type
jgi|FoxMRL8996|7431	IPR003163	Tscrpt_reg_HTH_APSES-type
jgi|FoxMRL8996|148271	IPR003163	Tscrpt_reg_HTH_APSES-type
jgi|FoxMRL8996|154229	IPR003163	Tscrpt_reg_HTH_APSES-type
jgi|FoxPHW726|44663	IPR003163	Tscrpt_reg_HTH_APSES-type
jgi|FoxPHW726|238811	IPR003163	Tscrpt_reg_HTH_APSES-type
jgi|FoxPHW726|136778	IPR003163	Tscrpt_reg_HTH_APSES-type
jgi|FoxPHW726|443547	IPR003163	Tscrpt_reg_HTH_APSES-type
jgi|Fusoxvas|23093|FOTG_04725	IPR003163	Tscrpt_reg_HTH_APSES-type
jgi|Fusoxvas|6866|FOTG_07810	IPR003163	Tscrpt_reg_HTH_APSES-type
jgi|Fusoxvas|16424|FOTG_03022	IPR003163	Tscrpt_reg_HTH_APSES-type
jgi|Fusoxvas|4386|FOTG_06660	IPR003163	Tscrpt_reg_HTH_APSES-type
jgi|Fusoxvas|25055|FOTG_15343	IPR003163	Tscrpt_reg_HTH_APSES-type
jgi|Fusoxpis|24893|FOVG_11834	IPR003163	Tscrpt_reg_HTH_APSES-type
jgi|Fusoxpis|15405|FOVG_06138	IPR003163	Tscrpt_reg_HTH_APSES-type
jgi|Fusoxpis|13135|FOVG_05007	IPR003163	Tscrpt_reg_HTH_APSES-type
jgi|Fusoxpis|14952|FOVG_05841	IPR003163	Tscrpt_reg_HTH_APSES-type
jgi|Fusoxpis|12833|FOVG_04821	IPR003163	Tscrpt_reg_HTH_APSES-type
jgi|Fusoxrap|5059|FOQG_07192	IPR003163	Tscrpt_reg_HTH_APSES-type
jgi|Fusoxrap|24944|FOQG_05692	IPR003163	Tscrpt_reg_HTH_APSES-type
jgi|Fusoxrap|23304|FOQG_14171	IPR003163	Tscrpt_reg_HTH_APSES-type
jgi|Fusoxrap|4456|FOQG_06942	IPR003163	Tscrpt_reg_HTH_APSES-type
jgi|Fusoxrap|7132|FOQG_08158	IPR003163	Tscrpt_reg_HTH_APSES-type
jgi|Fusoxcon|20559|FOPG_01601	IPR003163	Tscrpt_reg_HTH_APSES-type
jgi|Fusoxcon|19509|FOPG_08360	IPR003163	Tscrpt_reg_HTH_APSES-type
jgi|Fusoxcon|2748|FOPG_02829	IPR003163	Tscrpt_reg_HTH_APSES-type
jgi|Fusoxcon|1431|FOPG_11814	IPR003163	Tscrpt_reg_HTH_APSES-type
jgi|Fusoxcon|1597|FOPG_11902	IPR003163	Tscrpt_reg_HTH_APSES-type
jgi|FoxFo5176|87682	IPR003163	Tscrpt_reg_HTH_APSES-type
jgi|FoxFo5176|40275	IPR003163	Tscrpt_reg_HTH_APSES-type
jgi|FoxFo5176|540028	IPR003163	Tscrpt_reg_HTH_APSES-type
jgi|FoxFo5176|470009	IPR003163	Tscrpt_reg_HTH_APSES-type
jgi|Sacce|4535|YML127W	IPR003150	DNA-bd_RFX
jgi|Sacce|4213|YLR176C	IPR003150	DNA-bd_RFX
jgi|Schpo|1337|sak1	IPR003150	DNA-bd_RFX
jgi|Schpo|3522|rsc9	IPR003150	DNA-bd_RFX
jgi|Aspnid|7625|AN1929	IPR003150	DNA-bd_RFX
jgi|Aspnid|8037|AN2296	IPR003150	DNA-bd_RFX
jgi|Aspacri|97401	IPR003150	DNA-bd_RFX
jgi|Aspacri|223850	IPR003150	DNA-bd_RFX
jgi|Neucr|9110|NCU03892	IPR003150	DNA-bd_RFX
jgi|Neucr|7940|NCU06701	IPR003150	DNA-bd_RFX
jgi|Magor|11168|MGG_04000	IPR003150	DNA-bd_RFX
jgi|Magor|606|MGG_02493	IPR003150	DNA-bd_RFX
jgi|Fusso|393866	IPR003150	DNA-bd_RFX
jgi|Fusso|457952	IPR003150	DNA-bd_RFX
jgi|Fusps|11787|FPSE_10753	IPR003150	DNA-bd_RFX
jgi|Fusps|10812|FPSE_09383	IPR003150	DNA-bd_RFX
jgi|Fusgr|8599|FGSG_07420	IPR003150	DNA-bd_RFX
jgi|Fusgr|11009|FGSG_09495	IPR003150	DNA-bd_RFX
jgi|Fusven|241722	IPR003150	DNA-bd_RFX
jgi|Fusven|358791	IPR003150	DNA-bd_RFX
jgi|Fusven|559649	IPR003150	DNA-bd_RFX
jgi|Fustr|265279	IPR003150	DNA-bd_RFX
jgi|Fustr|509756	IPR003150	DNA-bd_RFX
jgi|Fusve|14946|FVEG_04045	IPR003150	DNA-bd_RFX
jgi|Fusve|2574|FVEG_07837	IPR003150	DNA-bd_RFX
jgi|Fusfu|4144|FFUJ_02499	IPR003150	DNA-bd_RFX
jgi|Fusfu|3071|FFUJ_04361	IPR003150	DNA-bd_RFX
jgi|Fusre|533542	IPR003150	DNA-bd_RFX
jgi|Fusre|281497	IPR003150	DNA-bd_RFX
jgi|Fusco|602142	IPR003150	DNA-bd_RFX
jgi|Fusco|207792	IPR003150	DNA-bd_RFX
jgi|FoxII5|1411174	IPR003150	DNA-bd_RFX
jgi|FoxII5|20882	IPR003150	DNA-bd_RFX
jgi|Fusoxrad|2203|FOCG_01355	IPR003150	DNA-bd_RFX
jgi|Fusoxrad|10446|FOCG_02461	IPR003150	DNA-bd_RFX
jgi|FusoxFo47|159582	IPR003150	DNA-bd_RFX
jgi|FusoxFo47|219052	IPR003150	DNA-bd_RFX
jgi|Fusoxlyc|9219|FOWG_02033	IPR003150	DNA-bd_RFX
jgi|Fusoxlyc|872|FOWG_00663	IPR003150	DNA-bd_RFX
jgi|Fox26365|413312	IPR003150	DNA-bd_RFX
jgi|Fox26365|300116	IPR003150	DNA-bd_RFX
jgi|Fusoxmel|15573|FOMG_05695	IPR003150	DNA-bd_RFX
jgi|Fusoxmel|24076|FOMG_10668	IPR003150	DNA-bd_RFX
jgi|Fusox|10796|FOXG_01471	IPR003150	DNA-bd_RFX
jgi|Fusox|24335|FOXG_06191	IPR003150	DNA-bd_RFX
jgi|Fusox32931|8558|FOYG_03559	IPR003150	DNA-bd_RFX
jgi|Fusox32931|10247|FOYG_04690	IPR003150	DNA-bd_RFX
jgi|FoxMRL8996|430957	IPR003150	DNA-bd_RFX
jgi|FoxMRL8996|70765	IPR003150	DNA-bd_RFX
jgi|FoxPHW726|354350	IPR003150	DNA-bd_RFX
jgi|FoxPHW726|227800	IPR003150	DNA-bd_RFX
jgi|Fusoxvas|249|FOTG_00175	IPR003150	DNA-bd_RFX
jgi|Fusoxvas|18686|FOTG_03606	IPR003150	DNA-bd_RFX
jgi|Fusoxpis|9566|FOVG_03385	IPR003150	DNA-bd_RFX
jgi|Fusoxpis|12243|FOVG_04436	IPR003150	DNA-bd_RFX
jgi|Fusoxrap|265|FOQG_00186	IPR003150	DNA-bd_RFX
jgi|Fusoxrap|21098|FOQG_04503	IPR003150	DNA-bd_RFX
jgi|Fusoxcon|8741|FOPG_00376	IPR003150	DNA-bd_RFX
jgi|Fusoxcon|15066|FOPG_06505	IPR003150	DNA-bd_RFX
jgi|FoxFo5176|527363	IPR003150	DNA-bd_RFX
jgi|FoxFo5176|330491	IPR003150	DNA-bd_RFX
jgi|Sacce|5809|YOR156C	IPR004181	Znf_MIZ
jgi|Sacce|1449|YDR409W	IPR004181	Znf_MIZ
jgi|Sacce|1903|YEL019C	IPR004181	Znf_MIZ
jgi|Schpo|360|pli1	IPR004181	Znf_MIZ
jgi|Schpo|1308|nse2	IPR004181	Znf_MIZ
jgi|Aspnid|4537|AN10822	IPR004181	Znf_MIZ
jgi|Aspnid|7611|AN10240	IPR004181	Znf_MIZ
jgi|Aspnid|682|AN4497	IPR004181	Znf_MIZ
jgi|Aspacri|218745	IPR004181	Znf_MIZ
jgi|Aspacri|225741	IPR004181	Znf_MIZ
jgi|Aspacri|201343	IPR004181	Znf_MIZ
jgi|Neucr|4192|NCU06213	IPR004181	Znf_MIZ
jgi|Neucr|8401|NCU09846	IPR004181	Znf_MIZ
jgi|Neucr|9176|NCU03968	IPR004181	Znf_MIZ
jgi|Magor|9216|MGG_01042	IPR004181	Znf_MIZ
jgi|Magor|3070|MGG_08837	IPR004181	Znf_MIZ
jgi|Magor|10173|MGG_00249	IPR004181	Znf_MIZ
jgi|Fusso|547691	IPR004181	Znf_MIZ
jgi|Fusso|463731	IPR004181	Znf_MIZ
jgi|Fusso|207900	IPR004181	Znf_MIZ
jgi|Fusps|4384|FPSE_05671	IPR004181	Znf_MIZ
jgi|Fusps|3184|FPSE_03916	IPR004181	Znf_MIZ
jgi|Fusps|2699|FPSE_08628	IPR004181	Znf_MIZ
jgi|Fusgr|9804|FGSG_08455	IPR004181	Znf_MIZ
jgi|Fusgr|2869|FGSG_02507	IPR004181	Znf_MIZ
jgi|Fusgr|11595|FGSG_10015	IPR004181	Znf_MIZ
jgi|Fusven|484083	IPR004181	Znf_MIZ
jgi|Fusven|495504	IPR004181	Znf_MIZ
jgi|Fusven|520043	IPR004181	Znf_MIZ
jgi|Fustr|505673	IPR004181	Znf_MIZ
jgi|Fustr|462938	IPR004181	Znf_MIZ
jgi|Fustr|290155	IPR004181	Znf_MIZ
jgi|Fusve|4518|FVEG_09183	IPR004181	Znf_MIZ
jgi|Fusve|9943|FVEG_02124	IPR004181	Znf_MIZ
jgi|Fusve|13045|FVEG_02735	IPR004181	Znf_MIZ
jgi|Fusfu|7714|FFUJ_07898	IPR004181	Znf_MIZ
jgi|Fusfu|8737|FFUJ_06056	IPR004181	Znf_MIZ
jgi|Fusfu|7250|FFUJ_07435	IPR004181	Znf_MIZ
jgi|Fusre|515716	IPR004181	Znf_MIZ
jgi|Fusre|502955	IPR004181	Znf_MIZ
jgi|Fusre|330754	IPR004181	Znf_MIZ
jgi|Fusco|336026	IPR004181	Znf_MIZ
jgi|Fusco|605466	IPR004181	Znf_MIZ
jgi|Fusco|598576	IPR004181	Znf_MIZ
jgi|FoxII5|1397756	IPR004181	Znf_MIZ
jgi|FoxII5|8938	IPR004181	Znf_MIZ
jgi|FoxII5|1061622	IPR004181	Znf_MIZ
jgi|Fusoxrad|21874|FOCG_09406	IPR004181	Znf_MIZ
jgi|Fusoxrad|14414|FOCG_04366	IPR004181	Znf_MIZ
jgi|Fusoxrad|15306|FOCG_04882	IPR004181	Znf_MIZ
jgi|FusoxFo47|226145	IPR004181	Znf_MIZ
jgi|FusoxFo47|224428	IPR004181	Znf_MIZ
jgi|FusoxFo47|35623	IPR004181	Znf_MIZ
jgi|Fusoxlyc|24240|FOWG_09643	IPR004181	Znf_MIZ
jgi|Fusoxlyc|7506|FOWG_13706	IPR004181	Znf_MIZ
jgi|Fusoxlyc|21088|FOWG_07722	IPR004181	Znf_MIZ
jgi|Fusoxlyc|17115|FOWG_16918	IPR004181	Znf_MIZ
jgi|Fox26365|369262	IPR004181	Znf_MIZ
jgi|Fox26365|417418	IPR004181	Znf_MIZ
jgi|Fox26365|382683	IPR004181	Znf_MIZ
jgi|Fusoxmel|25369|FOMG_11386	IPR004181	Znf_MIZ
jgi|Fusoxmel|18652|FOMG_07311	IPR004181	Znf_MIZ
jgi|Fusoxmel|17739|FOMG_06797	IPR004181	Znf_MIZ
jgi|Fusox|22815|FOXG_05393	IPR004181	Znf_MIZ
jgi|Fusox|17267|FOXG_03253	IPR004181	Znf_MIZ
jgi|Fusox|6125|FOXG_20319	IPR004181	Znf_MIZ
jgi|Fusox|21288|FOXG_22717	IPR004181	Znf_MIZ
jgi|Fusox32931|16637|FOYG_08721	IPR004181	Znf_MIZ
jgi|Fusox32931|18048|FOYG_09731	IPR004181	Znf_MIZ
jgi|Fusox32931|15794|FOYG_08218	IPR004181	Znf_MIZ
jgi|FoxMRL8996|181993	IPR004181	Znf_MIZ
jgi|FoxMRL8996|446561	IPR004181	Znf_MIZ
jgi|FoxMRL8996|493530	IPR004181	Znf_MIZ
jgi|FoxPHW726|430516	IPR004181	Znf_MIZ
jgi|FoxPHW726|442447	IPR004181	Znf_MIZ
jgi|FoxPHW726|338287	IPR004181	Znf_MIZ
jgi|FoxPHW726|347010	IPR004181	Znf_MIZ
jgi|Fusoxvas|16186|FOTG_02889	IPR004181	Znf_MIZ
jgi|Fusoxvas|9160|FOTG_01624	IPR004181	Znf_MIZ
jgi|Fusoxvas|10656|FOTG_09132	IPR004181	Znf_MIZ
jgi|Fusoxpis|21053|FOVG_09419	IPR004181	Znf_MIZ
jgi|Fusoxpis|16544|FOVG_06788	IPR004181	Znf_MIZ
jgi|Fusoxpis|15649|FOVG_06274	IPR004181	Znf_MIZ
jgi|Fusoxrap|3533|FOQG_06562	IPR004181	Znf_MIZ
jgi|Fusoxrap|8604|FOQG_01575	IPR004181	Znf_MIZ
jgi|Fusoxrap|1973|FOQG_06046	IPR004181	Znf_MIZ
jgi|Fusoxrap|6347|FOQG_16495	IPR004181	Znf_MIZ
jgi|Fusoxcon|17210|FOPG_07337	IPR004181	Znf_MIZ
jgi|Fusoxcon|4051|FOPG_03248	IPR004181	Znf_MIZ
jgi|Fusoxcon|20935|FOPG_08925	IPR004181	Znf_MIZ
jgi|Fusoxcon|17555|FOPG_17202	IPR004181	Znf_MIZ
jgi|FoxFo5176|401641	IPR004181	Znf_MIZ
jgi|FoxFo5176|515143	IPR004181	Znf_MIZ
jgi|FoxFo5176|2887	IPR004181	Znf_MIZ
jgi|Sacce|5314|YNL068C	IPR001766	Fork_head_dom
jgi|Sacce|6465|YPR104C	IPR001766	Fork_head_dom
jgi|Sacce|711|YCR065W	IPR001766	Fork_head_dom
jgi|Sacce|1639|YIL131C	IPR001766	Fork_head_dom
jgi|Schpo|2926|mei4	IPR001766	Fork_head_dom
jgi|Schpo|1541|fhl1	IPR001766	Fork_head_dom
jgi|Schpo|3627|sep1	IPR001766	Fork_head_dom
jgi|Schpo|4098|fkh2	IPR001766	Fork_head_dom
jgi|Aspnid|129|AN4985	IPR001766	Fork_head_dom
jgi|Aspnid|9303|AN2854	IPR001766	Fork_head_dom
jgi|Aspnid|654|AN4521	IPR001766	Fork_head_dom
jgi|Aspnid|6935|AN8949	IPR001766	Fork_head_dom
jgi|Aspnid|7735|AN2025	IPR001766	Fork_head_dom
jgi|Aspnid|932|AN8858	IPR001766	Fork_head_dom
jgi|Aspacri|187095	IPR001766	Fork_head_dom
jgi|Aspacri|214383	IPR001766	Fork_head_dom
jgi|Aspacri|222729	IPR001766	Fork_head_dom
jgi|Aspacri|133027	IPR001766	Fork_head_dom
jgi|Neucr|4289|NCU00019	IPR001766	Fork_head_dom
jgi|Neucr|4145|NCU06173	IPR001766	Fork_head_dom
jgi|Neucr|2619|NCU08634	IPR001766	Fork_head_dom
jgi|Magor|4087|MGG_01853	IPR001766	Fork_head_dom
jgi|Magor|8461|MGG_06422	IPR001766	Fork_head_dom
jgi|Magor|6041|MGG_14496	IPR001766	Fork_head_dom
jgi|Magor|8650|MGG_06258	IPR001766	Fork_head_dom
jgi|Fusso|463733	IPR001766	Fork_head_dom
jgi|Fusso|422573	IPR001766	Fork_head_dom
jgi|Fusso|100243	IPR001766	Fork_head_dom
jgi|Fusso|182062	IPR001766	Fork_head_dom
jgi|Fusps|10292|FPSE_04780	IPR001766	Fork_head_dom
jgi|Fusps|3186|FPSE_03918	IPR001766	Fork_head_dom
jgi|Fusps|7748|FPSE_09301	IPR001766	Fork_head_dom
jgi|Fusps|819|FPSE_09218	IPR001766	Fork_head_dom
jgi|Fusgr|935|FGSG_11826	IPR001766	Fork_head_dom
jgi|Fusgr|6253|FGSG_05388	IPR001766	Fork_head_dom
jgi|Fusgr|8022|FGSG_06944	IPR001766	Fork_head_dom
jgi|Fusgr|11597|FGSG_10017	IPR001766	Fork_head_dom
jgi|Fusven|220069	IPR001766	Fork_head_dom
jgi|Fusven|304715	IPR001766	Fork_head_dom
jgi|Fusven|96494	IPR001766	Fork_head_dom
jgi|Fusven|455660	IPR001766	Fork_head_dom
jgi|Fustr|145511	IPR001766	Fork_head_dom
jgi|Fustr|53629	IPR001766	Fork_head_dom
jgi|Fustr|16076	IPR001766	Fork_head_dom
jgi|Fustr|390322	IPR001766	Fork_head_dom
jgi|Fusve|3258|FVEG_08252	IPR001766	Fork_head_dom
jgi|Fusve|19668|FVEG_07145	IPR001766	Fork_head_dom
jgi|Fusve|514|FVEG_00384	IPR001766	Fork_head_dom
jgi|Fusve|13052|FVEG_02737	IPR001766	Fork_head_dom
jgi|Fusfu|10035|FFUJ_08512	IPR001766	Fork_head_dom
jgi|Fusfu|4567|FFUJ_02919	IPR001766	Fork_head_dom
jgi|Fusfu|7248|FFUJ_07433	IPR001766	Fork_head_dom
jgi|Fusfu|1658|FFUJ_00438	IPR001766	Fork_head_dom
jgi|Fusre|499400	IPR001766	Fork_head_dom
jgi|Fusre|498492	IPR001766	Fork_head_dom
jgi|Fusre|517230	IPR001766	Fork_head_dom
jgi|Fusco|187241	IPR001766	Fork_head_dom
jgi|Fusco|335619	IPR001766	Fork_head_dom
jgi|Fusco|5828	IPR001766	Fork_head_dom
jgi|Fusco|667296	IPR001766	Fork_head_dom
jgi|FoxII5|1050737	IPR001766	Fork_head_dom
jgi|FoxII5|1328443	IPR001766	Fork_head_dom
jgi|FoxII5|1061601	IPR001766	Fork_head_dom
jgi|FoxII5|1403849	IPR001766	Fork_head_dom
jgi|Fusoxrad|24627|FOCG_11054	IPR001766	Fork_head_dom
jgi|Fusoxrad|7131|FOCG_14298	IPR001766	Fork_head_dom
jgi|Fusoxrad|14413|FOCG_04365	IPR001766	Fork_head_dom
jgi|Fusoxrad|1373|FOCG_00876	IPR001766	Fork_head_dom
jgi|FusoxFo47|48884	IPR001766	Fork_head_dom
jgi|FusoxFo47|22845	IPR001766	Fork_head_dom
jgi|FusoxFo47|35607	IPR001766	Fork_head_dom
jgi|FusoxFo47|283123	IPR001766	Fork_head_dom
jgi|Fusoxlyc|3018|FOWG_10385	IPR001766	Fork_head_dom
jgi|Fusoxlyc|15964|FOWG_04959	IPR001766	Fork_head_dom
jgi|Fusoxlyc|21094|FOWG_07724	IPR001766	Fork_head_dom
jgi|Fusoxlyc|9963|FOWG_02510	IPR001766	Fork_head_dom
jgi|Fusoxlyc|17108|FOWG_16911	IPR001766	Fork_head_dom
jgi|Fusoxlyc|20634|FOWG_17229	IPR001766	Fork_head_dom
jgi|Fox26365|125990	IPR001766	Fork_head_dom
jgi|Fox26365|18393	IPR001766	Fork_head_dom
jgi|Fox26365|417408	IPR001766	Fork_head_dom
jgi|Fox26365|414713	IPR001766	Fork_head_dom
jgi|Fusoxmel|20572|FOMG_08361	IPR001766	Fork_head_dom
jgi|Fusoxmel|3090|FOMG_01923	IPR001766	Fork_head_dom
jgi|Fusoxmel|14730|FOMG_05206	IPR001766	Fork_head_dom
jgi|Fusoxmel|17736|FOMG_06796	IPR001766	Fork_head_dom
jgi|Fusox|4672|FOXG_09518	IPR001766	Fork_head_dom
jgi|Fusox|2166|FOXG_01132	IPR001766	Fork_head_dom
jgi|Fusox|11512|FOXG_01874	IPR001766	Fork_head_dom
jgi|Fusox|22813|FOXG_05391	IPR001766	Fork_head_dom
jgi|Fusox|21282|FOXG_17260	IPR001766	Fork_head_dom
jgi|Fusox32931|12370|FOYG_06154	IPR001766	Fork_head_dom
jgi|Fusox32931|7700|FOYG_03035	IPR001766	Fork_head_dom
jgi|Fusox32931|15793|FOYG_08217	IPR001766	Fork_head_dom
jgi|Fusox32931|19897|FOYG_11061	IPR001766	Fork_head_dom
jgi|FoxMRL8996|475466	IPR001766	Fork_head_dom
jgi|FoxMRL8996|445532	IPR001766	Fork_head_dom
jgi|FoxMRL8996|472738	IPR001766	Fork_head_dom
jgi|FoxMRL8996|60327	IPR001766	Fork_head_dom
jgi|FoxPHW726|83457	IPR001766	Fork_head_dom
jgi|FoxPHW726|21787	IPR001766	Fork_head_dom
jgi|FoxPHW726|46706	IPR001766	Fork_head_dom
jgi|FoxPHW726|434386	IPR001766	Fork_head_dom
jgi|FoxPHW726|260430	IPR001766	Fork_head_dom
jgi|Fusoxvas|20033|FOTG_03798	IPR001766	Fork_head_dom
jgi|Fusoxvas|16191|FOTG_02891	IPR001766	Fork_head_dom
jgi|Fusoxvas|996|FOTG_00655	IPR001766	Fork_head_dom
jgi|Fusoxvas|22092|FOTG_04534	IPR001766	Fork_head_dom
jgi|Fusoxpis|23189|FOVG_10752	IPR001766	Fork_head_dom
jgi|Fusoxpis|342|FOVG_00276	IPR001766	Fork_head_dom
jgi|Fusoxpis|15645|FOVG_06273	IPR001766	Fork_head_dom
jgi|Fusoxpis|8759|FOVG_02905	IPR001766	Fork_head_dom
jgi|Fusoxrap|18686|FOQG_03610	IPR001766	Fork_head_dom
jgi|Fusoxrap|17013|FOQG_03457	IPR001766	Fork_head_dom
jgi|Fusoxrap|3529|FOQG_06561	IPR001766	Fork_head_dom
jgi|Fusoxrap|1018|FOQG_00673	IPR001766	Fork_head_dom
jgi|Fusoxcon|23596|FOPG_01951	IPR001766	Fork_head_dom
jgi|Fusoxcon|4057|FOPG_03250	IPR001766	Fork_head_dom
jgi|Fusoxcon|9724|FOPG_04623	IPR001766	Fork_head_dom
jgi|Fusoxcon|25096|FOPG_02273	IPR001766	Fork_head_dom
jgi|FoxFo5176|110024	IPR001766	Fork_head_dom
jgi|FoxFo5176|515132	IPR001766	Fork_head_dom
jgi|FoxFo5176|510407	IPR001766	Fork_head_dom
jgi|FoxFo5176|70738	IPR001766	Fork_head_dom
jgi|Sacce|3371|YJL065C	IPR003958	CBFA_NFYB_domain
jgi|Sacce|221|YBL021C	IPR003958	CBFA_NFYB_domain
jgi|Sacce|2120|YER159C	IPR003958	CBFA_NFYB_domain
jgi|Sacce|1436|YDR397C	IPR003958	CBFA_NFYB_domain
jgi|Schpo|988|new1	IPR003958	CBFA_NFYB_domain
jgi|Schpo|3737|php5	IPR003958	CBFA_NFYB_domain
jgi|Schpo|4463|SPCC16C4.22	IPR003958	CBFA_NFYB_domain
jgi|Schpo|2843|dpb4	IPR003958	CBFA_NFYB_domain
jgi|Schpo|987|dpb3	IPR003958	CBFA_NFYB_domain
jgi|Schpo|3610|SPBC30D10.02	IPR003958	CBFA_NFYB_domain
jgi|Schpo|900|php3	IPR003958	CBFA_NFYB_domain
jgi|Aspnid|5206|AN9358	IPR003958	CBFA_NFYB_domain
jgi|Aspnid|9944|AN10643	IPR003958	CBFA_NFYB_domain
jgi|Aspnid|4531|AN6492	IPR003958	CBFA_NFYB_domain
jgi|Aspnid|5464|AN1225	IPR003958	CBFA_NFYB_domain
jgi|Aspnid|2074|AN4034	IPR003958	CBFA_NFYB_domain
jgi|Aspnid|3893|AN10809	IPR003958	CBFA_NFYB_domain
jgi|Aspacri|191984	IPR003958	CBFA_NFYB_domain
jgi|Aspacri|41477	IPR003958	CBFA_NFYB_domain
jgi|Aspacri|17056	IPR003958	CBFA_NFYB_domain
jgi|Aspacri|172640	IPR003958	CBFA_NFYB_domain
jgi|Aspacri|204883	IPR003958	CBFA_NFYB_domain
jgi|Aspacri|194969	IPR003958	CBFA_NFYB_domain
jgi|Aspacri|113049	IPR003958	CBFA_NFYB_domain
jgi|Neucr|2552|NCU09248	IPR003958	CBFA_NFYB_domain
jgi|Neucr|422|NCU02017	IPR003958	CBFA_NFYB_domain
jgi|Neucr|5641|NCU06623	IPR003958	CBFA_NFYB_domain
jgi|Neucr|1104|NCU03073	IPR003958	CBFA_NFYB_domain
jgi|Neucr|4023|NCU06405	IPR003958	CBFA_NFYB_domain
jgi|Neucr|4400|NCU00116	IPR003958	CBFA_NFYB_domain
jgi|Neucr|2858|NCU03400	IPR003958	CBFA_NFYB_domain
jgi|Magor|10272|MGG_00169	IPR003958	CBFA_NFYB_domain
jgi|Magor|8599|MGG_06302	IPR003958	CBFA_NFYB_domain
jgi|Magor|5901|MGG_06105	IPR003958	CBFA_NFYB_domain
jgi|Magor|757|MGG_11869	IPR003958	CBFA_NFYB_domain
jgi|Magor|3853|MGG_01653	IPR003958	CBFA_NFYB_domain
jgi|Magor|9908|MGG_00472	IPR003958	CBFA_NFYB_domain
jgi|Magor|12230|MGG_02824	IPR003958	CBFA_NFYB_domain
jgi|Fusso|525509	IPR003958	CBFA_NFYB_domain
jgi|Fusso|497365	IPR003958	CBFA_NFYB_domain
jgi|Fusso|542996	IPR003958	CBFA_NFYB_domain
jgi|Fusso|500569	IPR003958	CBFA_NFYB_domain
jgi|Fusso|491579	IPR003958	CBFA_NFYB_domain
jgi|Fusso|542358	IPR003958	CBFA_NFYB_domain
jgi|Fusso|463210	IPR003958	CBFA_NFYB_domain
jgi|Fusps|12096|FPSE_07581	IPR003958	CBFA_NFYB_domain
jgi|Fusps|2805|FPSE_11920	IPR003958	CBFA_NFYB_domain
jgi|Fusps|7660|FPSE_07188	IPR003958	CBFA_NFYB_domain
jgi|Fusps|7868|FPSE_03505	IPR003958	CBFA_NFYB_domain
jgi|Fusps|8985|FPSE_10149	IPR003958	CBFA_NFYB_domain
jgi|Fusps|1234|FPSE_01831	IPR003958	CBFA_NFYB_domain
jgi|Fusps|10453|FPSE_02695	IPR003958	CBFA_NFYB_domain
jgi|Fusgr|6155|FGSG_05304	IPR003958	CBFA_NFYB_domain
jgi|Fusgr|12873|FGSG_10821	IPR003958	CBFA_NFYB_domain
jgi|Fusgr|8196|FGSG_07087	IPR003958	CBFA_NFYB_domain
jgi|Fusgr|2982|FGSG_02608	IPR003958	CBFA_NFYB_domain
jgi|Fusgr|1382|FGSG_01182	IPR003958	CBFA_NFYB_domain
jgi|Fusgr|10674|FGSG_09217	IPR003958	CBFA_NFYB_domain
jgi|Fusgr|6381|FGSG_05498	IPR003958	CBFA_NFYB_domain
jgi|Fusven|510142	IPR003958	CBFA_NFYB_domain
jgi|Fusven|517206	IPR003958	CBFA_NFYB_domain
jgi|Fusven|477269	IPR003958	CBFA_NFYB_domain
jgi|Fusven|425612	IPR003958	CBFA_NFYB_domain
jgi|Fusven|529196	IPR003958	CBFA_NFYB_domain
jgi|Fusven|513526	IPR003958	CBFA_NFYB_domain
jgi|Fusven|490017	IPR003958	CBFA_NFYB_domain
jgi|Fustr|151234	IPR003958	CBFA_NFYB_domain
jgi|Fustr|258589	IPR003958	CBFA_NFYB_domain
jgi|Fustr|49938	IPR003958	CBFA_NFYB_domain
jgi|Fustr|483733	IPR003958	CBFA_NFYB_domain
jgi|Fustr|37204	IPR003958	CBFA_NFYB_domain
jgi|Fustr|102316	IPR003958	CBFA_NFYB_domain
jgi|Fustr|466191	IPR003958	CBFA_NFYB_domain
jgi|Fusve|19433|FVEG_07027	IPR003958	CBFA_NFYB_domain
jgi|Fusve|4604|FVEG_09223	IPR003958	CBFA_NFYB_domain
jgi|Fusve|15236|FVEG_04223	IPR003958	CBFA_NFYB_domain
jgi|Fusve|7668|FVEG_11495	IPR003958	CBFA_NFYB_domain
jgi|Fusve|2993|FVEG_08087	IPR003958	CBFA_NFYB_domain
jgi|Fusve|14733|FVEG_03891	IPR003958	CBFA_NFYB_domain
jgi|Fusve|2122|FVEG_01310	IPR003958	CBFA_NFYB_domain
jgi|Fusfu|719|FFUJ_01374	IPR003958	CBFA_NFYB_domain
jgi|Fusfu|4411|FFUJ_02763	IPR003958	CBFA_NFYB_domain
jgi|Fusfu|7753|FFUJ_07937	IPR003958	CBFA_NFYB_domain
jgi|Fusfu|9914|FFUJ_08632	IPR003958	CBFA_NFYB_domain
jgi|Fusfu|2887|FFUJ_04544	IPR003958	CBFA_NFYB_domain
jgi|Fusfu|3239|FFUJ_04195	IPR003958	CBFA_NFYB_domain
jgi|Fusre|692142	IPR003958	CBFA_NFYB_domain
jgi|Fusre|577770	IPR003958	CBFA_NFYB_domain
jgi|Fusre|574570	IPR003958	CBFA_NFYB_domain
jgi|Fusre|670094	IPR003958	CBFA_NFYB_domain
jgi|Fusre|500077	IPR003958	CBFA_NFYB_domain
jgi|Fusre|536462	IPR003958	CBFA_NFYB_domain
jgi|Fusre|536133	IPR003958	CBFA_NFYB_domain
jgi|Fusco|618354	IPR003958	CBFA_NFYB_domain
jgi|Fusco|602640	IPR003958	CBFA_NFYB_domain
jgi|Fusco|605350	IPR003958	CBFA_NFYB_domain
jgi|Fusco|571471	IPR003958	CBFA_NFYB_domain
jgi|Fusco|601563	IPR003958	CBFA_NFYB_domain
jgi|Fusco|694442	IPR003958	CBFA_NFYB_domain
jgi|Fusco|581113	IPR003958	CBFA_NFYB_domain
jgi|FoxII5|1328821	IPR003958	CBFA_NFYB_domain
jgi|FoxII5|11662	IPR003958	CBFA_NFYB_domain
jgi|FoxII5|1052	IPR003958	CBFA_NFYB_domain
jgi|FoxII5|1323889	IPR003958	CBFA_NFYB_domain
jgi|FoxII5|1079575	IPR003958	CBFA_NFYB_domain
jgi|FoxII5|1274226	IPR003958	CBFA_NFYB_domain
jgi|FoxII5|21148	IPR003958	CBFA_NFYB_domain
jgi|Fusoxrad|7697|FOCG_14690	IPR003958	CBFA_NFYB_domain
jgi|Fusoxrad|24388|FOCG_10919	IPR003958	CBFA_NFYB_domain
jgi|Fusoxrad|22407|FOCG_09666	IPR003958	CBFA_NFYB_domain
jgi|Fusoxrad|15381|FOCG_04931	IPR003958	CBFA_NFYB_domain
jgi|Fusoxrad|1666|FOCG_01058	IPR003958	CBFA_NFYB_domain
jgi|Fusoxrad|10759|FOCG_02662	IPR003958	CBFA_NFYB_domain
jgi|Fusoxrad|10184|FOCG_02283	IPR003958	CBFA_NFYB_domain
jgi|FusoxFo47|230018	IPR003958	CBFA_NFYB_domain
jgi|FusoxFo47|297134	IPR003958	CBFA_NFYB_domain
jgi|FusoxFo47|212303	IPR003958	CBFA_NFYB_domain
jgi|FusoxFo47|198822	IPR003958	CBFA_NFYB_domain
jgi|FusoxFo47|224503	IPR003958	CBFA_NFYB_domain
jgi|FusoxFo47|272653	IPR003958	CBFA_NFYB_domain
jgi|FusoxFo47|221655	IPR003958	CBFA_NFYB_domain
jgi|Fusoxlyc|15718|FOWG_04797	IPR003958	CBFA_NFYB_domain
jgi|Fusoxlyc|16204|FOWG_05094	IPR003958	CBFA_NFYB_domain
jgi|Fusoxlyc|7582|FOWG_13755	IPR003958	CBFA_NFYB_domain
jgi|Fusoxlyc|9662|FOWG_02324	IPR003958	CBFA_NFYB_domain
jgi|Fusoxlyc|20397|FOWG_07463	IPR003958	CBFA_NFYB_domain
jgi|Fusoxlyc|1177|FOWG_00862	IPR003958	CBFA_NFYB_domain
jgi|Fusoxlyc|611|FOWG_00485	IPR003958	CBFA_NFYB_domain
jgi|Fusoxlyc|15106|FOWG_16586	IPR003958	CBFA_NFYB_domain
jgi|Fox26365|384568	IPR003958	CBFA_NFYB_domain
jgi|Fox26365|238811	IPR003958	CBFA_NFYB_domain
jgi|Fox26365|380110	IPR003958	CBFA_NFYB_domain
jgi|Fox26365|328615	IPR003958	CBFA_NFYB_domain
jgi|Fox26365|105487	IPR003958	CBFA_NFYB_domain
jgi|Fox26365|273783	IPR003958	CBFA_NFYB_domain
jgi|Fox26365|48979	IPR003958	CBFA_NFYB_domain
jgi|Fusoxmel|20337|FOMG_08226	IPR003958	CBFA_NFYB_domain
jgi|Fusoxmel|23764|FOMG_10467	IPR003958	CBFA_NFYB_domain
jgi|Fusoxmel|18753|FOMG_07359	IPR003958	CBFA_NFYB_domain
jgi|Fusoxmel|1234|FOMG_00868	IPR003958	CBFA_NFYB_domain
jgi|Fusoxmel|15028|FOMG_05394	IPR003958	CBFA_NFYB_domain
jgi|Fusoxmel|20830|FOMG_08528	IPR003958	CBFA_NFYB_domain
jgi|Fusoxmel|26272|FOMG_11918	IPR003958	CBFA_NFYB_domain
jgi|Fusox|9004|FOXG_12755	IPR003958	CBFA_NFYB_domain
jgi|Fusox|4455|FOXG_09395	IPR003958	CBFA_NFYB_domain
jgi|Fusox|24633|FOXG_06371	IPR003958	CBFA_NFYB_domain
jgi|Fusox|6221|FOXG_10579	IPR003958	CBFA_NFYB_domain
jgi|Fusox|421|FOXG_00208	IPR003958	CBFA_NFYB_domain
jgi|Fusox|11218|FOXG_01718	IPR003958	CBFA_NFYB_domain
jgi|Fusox|24061|FOXG_06024	IPR003958	CBFA_NFYB_domain
jgi|Fusox|9793|FOXG_20968	IPR003958	CBFA_NFYB_domain
jgi|Fusox|13561|FOXG_21342	IPR003958	CBFA_NFYB_domain
jgi|Fusox32931|19643|FOYG_10898	IPR003958	CBFA_NFYB_domain
jgi|Fusox32931|20138|FOYG_11197	IPR003958	CBFA_NFYB_domain
jgi|Fusox32931|16716|FOYG_08768	IPR003958	CBFA_NFYB_domain
jgi|Fusox32931|7993|FOYG_03218	IPR003958	CBFA_NFYB_domain
jgi|Fusox32931|14157|FOYG_07167	IPR003958	CBFA_NFYB_domain
jgi|Fusox32931|10543|FOYG_04889	IPR003958	CBFA_NFYB_domain
jgi|Fusox32931|9980|FOYG_04505	IPR003958	CBFA_NFYB_domain
jgi|FoxMRL8996|475604	IPR003958	CBFA_NFYB_domain
jgi|FoxMRL8996|435407	IPR003958	CBFA_NFYB_domain
jgi|FoxMRL8996|467904	IPR003958	CBFA_NFYB_domain
jgi|FoxMRL8996|471056	IPR003958	CBFA_NFYB_domain
jgi|FoxMRL8996|467576	IPR003958	CBFA_NFYB_domain
jgi|FoxMRL8996|473266	IPR003958	CBFA_NFYB_domain
jgi|FoxMRL8996|510173	IPR003958	CBFA_NFYB_domain
jgi|FoxPHW726|402461	IPR003958	CBFA_NFYB_domain
jgi|FoxPHW726|398125	IPR003958	CBFA_NFYB_domain
jgi|FoxPHW726|117220	IPR003958	CBFA_NFYB_domain
jgi|FoxPHW726|425745	IPR003958	CBFA_NFYB_domain
jgi|FoxPHW726|380921	IPR003958	CBFA_NFYB_domain
jgi|FoxPHW726|81300	IPR003958	CBFA_NFYB_domain
jgi|FoxPHW726|439701	IPR003958	CBFA_NFYB_domain
jgi|FoxPHW726|265762	IPR003958	CBFA_NFYB_domain
jgi|FoxPHW726|190761	IPR003958	CBFA_NFYB_domain
jgi|Fusoxvas|4948|FOTG_06886	IPR003958	CBFA_NFYB_domain
jgi|Fusoxvas|20269|FOTG_03931	IPR003958	CBFA_NFYB_domain
jgi|Fusoxvas|12570|FOTG_10168	IPR003958	CBFA_NFYB_domain
jgi|Fusoxvas|702|FOTG_00473	IPR003958	CBFA_NFYB_domain
jgi|Fusoxvas|18389|FOTG_03405	IPR003958	CBFA_NFYB_domain
jgi|Fusoxvas|712|FOTG_004732	IPR003958	CBFA_NFYB_domain
jgi|Fusoxvas|714|FOTG_004730	IPR003958	CBFA_NFYB_domain
jgi|Fusoxvas|703|FOTG_004731	IPR003958	CBFA_NFYB_domain
jgi|Fusoxvas|705|FOTG_004733	IPR003958	CBFA_NFYB_domain
jgi|Fusoxvas|11179|FOTG_09364	IPR003958	CBFA_NFYB_domain
jgi|Fusoxvas|2179|FOTG_05727	IPR003958	CBFA_NFYB_domain
jgi|Fusoxpis|22949|FOVG_10618	IPR003958	CBFA_NFYB_domain
jgi|Fusoxpis|23446|FOVG_10919	IPR003958	CBFA_NFYB_domain
jgi|Fusoxpis|11968|FOVG_04258	IPR003958	CBFA_NFYB_domain
jgi|Fusoxpis|16620|FOVG_06836	IPR003958	CBFA_NFYB_domain
jgi|Fusoxpis|9053|FOVG_03092	IPR003958	CBFA_NFYB_domain
jgi|Fusoxpis|12546|FOVG_04637	IPR003958	CBFA_NFYB_domain
jgi|Fusoxpis|2164|FOVG_01315	IPR003958	CBFA_NFYB_domain
jgi|Fusoxrap|18931|FOQG_03744	IPR003958	CBFA_NFYB_domain
jgi|Fusoxrap|23734|FOQG_05278	IPR003958	CBFA_NFYB_domain
jgi|Fusoxrap|1897|FOQG_05998	IPR003958	CBFA_NFYB_domain
jgi|Fusoxrap|710|FOQG_00485	IPR003958	CBFA_NFYB_domain
jgi|Fusoxrap|20794|FOQG_04301	IPR003958	CBFA_NFYB_domain
jgi|Fusoxrap|21363|FOQG_04682	IPR003958	CBFA_NFYB_domain
jgi|Fusoxrap|5717|FOQG_07478	IPR003958	CBFA_NFYB_domain
jgi|Fusoxcon|8288|FOPG_04367	IPR003958	CBFA_NFYB_domain
jgi|Fusoxcon|23834|FOPG_02086	IPR003958	CBFA_NFYB_domain
jgi|Fusoxcon|21032|FOPG_08971	IPR003958	CBFA_NFYB_domain
jgi|Fusoxcon|18235|FOPG_07913	IPR003958	CBFA_NFYB_domain
jgi|Fusoxcon|9043|FOPG_00579	IPR003958	CBFA_NFYB_domain
jgi|Fusoxcon|809|FOPG_02588	IPR003958	CBFA_NFYB_domain
jgi|Fusoxcon|6343|FOPG_03790	IPR003958	CBFA_NFYB_domain
jgi|Fusoxcon|12784|FOPG_16064	IPR003958	CBFA_NFYB_domain
jgi|FoxFo5176|407013	IPR003958	CBFA_NFYB_domain
jgi|FoxFo5176|541481	IPR003958	CBFA_NFYB_domain
jgi|FoxFo5176|447183	IPR003958	CBFA_NFYB_domain
jgi|FoxFo5176|411779	IPR003958	CBFA_NFYB_domain
jgi|FoxFo5176|433260	IPR003958	CBFA_NFYB_domain
jgi|FoxFo5176|359737	IPR003958	CBFA_NFYB_domain
jgi|FoxFo5176|397553	IPR003958	CBFA_NFYB_domain
jgi|FoxFo5176|365737	IPR003958	CBFA_NFYB_domain
jgi|FoxFo5176|243802	IPR003958	CBFA_NFYB_domain
jgi|Sacce|4024|YLR005W	IPR004595	TFIIH_C1-like_dom
jgi|Schpo|4341|ssl1	IPR004595	TFIIH_C1-like_dom
jgi|Aspnid|1790|AN4283	IPR004595	TFIIH_C1-like_dom
jgi|Aspacri|61804	IPR004595	TFIIH_C1-like_dom
jgi|Neucr|7223|NCU03652	IPR004595	TFIIH_C1-like_dom
jgi|Neucr|3180|NCU01831	IPR004595	TFIIH_C1-like_dom
jgi|Magor|714|MGG_06690	IPR004595	TFIIH_C1-like_dom
jgi|Fusso|438465	IPR004595	TFIIH_C1-like_dom
jgi|Fusps|8416|FPSE_02970	IPR004595	TFIIH_C1-like_dom
jgi|Fusgr|6960|FGSG_06002	IPR004595	TFIIH_C1-like_dom
jgi|Fusven|452380	IPR004595	TFIIH_C1-like_dom
jgi|Fustr|196803	IPR004595	TFIIH_C1-like_dom
jgi|Fusve|15794|FVEG_04631	IPR004595	TFIIH_C1-like_dom
jgi|Fusfu|5597|FFUJ_13195	IPR004595	TFIIH_C1-like_dom
jgi|Fusre|663936	IPR004595	TFIIH_C1-like_dom
jgi|Fusco|123743	IPR004595	TFIIH_C1-like_dom
jgi|FoxII5|15373	IPR004595	TFIIH_C1-like_dom
jgi|Fusoxrad|18737|FOCG_06966	IPR004595	TFIIH_C1-like_dom
jgi|FusoxFo47|197476	IPR004595	TFIIH_C1-like_dom
jgi|Fusoxlyc|18267|FOWG_06262	IPR004595	TFIIH_C1-like_dom
jgi|Fox26365|63338	IPR004595	TFIIH_C1-like_dom
jgi|Fusoxmel|11529|FOMG_04106	IPR004595	TFIIH_C1-like_dom
jgi|Fusox|26014|FOXG_07707	IPR004595	TFIIH_C1-like_dom
jgi|Fusox32931|2294|FOYG_01689	IPR004595	TFIIH_C1-like_dom
jgi|FoxMRL8996|93649	IPR004595	TFIIH_C1-like_dom
jgi|FoxPHW726|97760	IPR004595	TFIIH_C1-like_dom
jgi|Fusoxvas|13627|FOTG_02459	IPR004595	TFIIH_C1-like_dom
jgi|Fusoxpis|17761|FOVG_07365	IPR004595	TFIIH_C1-like_dom
jgi|Fusoxrap|13242|FOQG_02319	IPR004595	TFIIH_C1-like_dom
jgi|Fusoxcon|15486|FOPG_06675	IPR004595	TFIIH_C1-like_dom
jgi|FoxFo5176|464243	IPR004595	TFIIH_C1-like_dom
jgi|Sacce|6347|YPL011C	IPR006565	Bromo_TP
jgi|Schpo|1096|taf3	IPR006565	Bromo_TP
jgi|Schpo|3681|spt7	IPR006565	Bromo_TP
jgi|Aspnid|228|AN4894	IPR006565	Bromo_TP
jgi|Aspnid|3389|AN11755	IPR006565	Bromo_TP
jgi|Aspnid|8300|AN10317	IPR006565	Bromo_TP
jgi|Aspacri|22045	IPR006565	Bromo_TP
jgi|Aspacri|185848	IPR006565	Bromo_TP
jgi|Aspacri|189473	IPR006565	Bromo_TP
jgi|Neucr|1132|NCU03096	IPR006565	Bromo_TP
jgi|Neucr|10683|NCU05809	IPR006565	Bromo_TP
jgi|Neucr|10437|NCU02276	IPR006565	Bromo_TP
jgi|Magor|2131|MGG_04720	IPR006565	Bromo_TP
jgi|Magor|9351|MGG_00924	IPR006565	Bromo_TP
jgi|Magor|3391|MGG_01265	IPR006565	Bromo_TP
jgi|Fusso|479592	IPR006565	Bromo_TP
jgi|Fusso|255215	IPR006565	Bromo_TP
jgi|Fusso|165961	IPR006565	Bromo_TP
jgi|Fusps|8727|FPSE_01007	IPR006565	Bromo_TP
jgi|Fusps|1143|FPSE_09052	IPR006565	Bromo_TP
jgi|Fusps|3017|FPSE_10210	IPR006565	Bromo_TP
jgi|Fusgr|7282|FGSG_06291	IPR006565	Bromo_TP
jgi|Fusgr|1287|FGSG_01096	IPR006565	Bromo_TP
jgi|Fusgr|11429|FGSG_09871	IPR006565	Bromo_TP
jgi|Fusven|336580	IPR006565	Bromo_TP
jgi|Fusven|519737	IPR006565	Bromo_TP
jgi|Fusven|490247	IPR006565	Bromo_TP
jgi|Fustr|183946	IPR006565	Bromo_TP
jgi|Fustr|433273	IPR006565	Bromo_TP
jgi|Fustr|505388	IPR006565	Bromo_TP
jgi|Fusve|16366|FVEG_04964	IPR006565	Bromo_TP
jgi|Fusve|1941|FVEG_01227	IPR006565	Bromo_TP
jgi|Fusve|12752|FVEG_02583	IPR006565	Bromo_TP
jgi|Fusfu|806|FFUJ_01287	IPR006565	Bromo_TP
jgi|Fusfu|5931|FFUJ_13527	IPR006565	Bromo_TP
jgi|Fusre|511566	IPR006565	Bromo_TP
jgi|Fusre|593150	IPR006565	Bromo_TP
jgi|Fusre|683266	IPR006565	Bromo_TP
jgi|Fusco|136793	IPR006565	Bromo_TP
jgi|Fusco|585664	IPR006565	Bromo_TP
jgi|Fusco|626263	IPR006565	Bromo_TP
jgi|FoxII5|1036052	IPR006565	Bromo_TP
jgi|FoxII5|2614	IPR006565	Bromo_TP
jgi|FoxII5|1218	IPR006565	Bromo_TP
jgi|Fusoxrad|14735|FOCG_04544	IPR006565	Bromo_TP
jgi|Fusoxrad|22587|FOCG_09764	IPR006565	Bromo_TP
jgi|Fusoxrad|18142|FOCG_06588	IPR006565	Bromo_TP
jgi|FusoxFo47|288592	IPR006565	Bromo_TP
jgi|FusoxFo47|212140	IPR006565	Bromo_TP
jgi|FusoxFo47|161679	IPR006565	Bromo_TP
jgi|Fusoxlyc|20783|FOWG_07546	IPR006565	Bromo_TP
jgi|Fusoxlyc|17655|FOWG_05886	IPR006565	Bromo_TP
jgi|Fusoxlyc|20209|FOWG_07365	IPR006565	Bromo_TP
jgi|Fox26365|234730	IPR006565	Bromo_TP
jgi|Fox26365|409591	IPR006565	Bromo_TP
jgi|Fox26365|27062	IPR006565	Bromo_TP
jgi|Fusoxmel|10911|FOMG_03724	IPR006565	Bromo_TP
jgi|Fusoxmel|18059|FOMG_06976	IPR006565	Bromo_TP
jgi|Fusoxmel|1415|FOMG_00964	IPR006565	Bromo_TP
jgi|Fusox|26532|FOXG_08043	IPR006565	Bromo_TP
jgi|Fusox|23129|FOXG_05556	IPR006565	Bromo_TP
jgi|Fusox|596|FOXG_00291	IPR006565	Bromo_TP
jgi|Fusox32931|1723|FOYG_01313	IPR006565	Bromo_TP
jgi|Fusox32931|16118|FOYG_08395	IPR006565	Bromo_TP
jgi|Fusox32931|13982|FOYG_07074	IPR006565	Bromo_TP
jgi|FoxMRL8996|101368	IPR006565	Bromo_TP
jgi|FoxMRL8996|446649	IPR006565	Bromo_TP
jgi|FoxMRL8996|35543	IPR006565	Bromo_TP
jgi|FoxPHW726|254399	IPR006565	Bromo_TP
jgi|FoxPHW726|63095	IPR006565	Bromo_TP
jgi|FoxPHW726|102579	IPR006565	Bromo_TP
jgi|Fusoxvas|2011|FOTG_05634	IPR006565	Bromo_TP
jgi|Fusoxvas|15865|FOTG_02709	IPR006565	Bromo_TP
jgi|Fusoxvas|6286|FOTG_07564	IPR006565	Bromo_TP
jgi|Fusoxpis|1992|FOVG_01222	IPR006565	Bromo_TP
jgi|Fusoxpis|18334|FOVG_07735	IPR006565	Bromo_TP
jgi|Fusoxrap|5545|FOQG_07384	IPR006565	Bromo_TP
jgi|Fusoxrap|13831|FOQG_02693	IPR006565	Bromo_TP
jgi|Fusoxcon|6170|FOPG_03694	IPR006565	Bromo_TP
jgi|Fusoxcon|17634|FOPG_07585	IPR006565	Bromo_TP
jgi|FoxFo5176|272395	IPR006565	Bromo_TP
jgi|FoxFo5176|372665	IPR006565	Bromo_TP
jgi|FoxFo5176|13755	IPR006565	Bromo_TP
jgi|Sacce|1169|YDR145W	IPR003228	TFIID_TAF12_dom
jgi|Schpo|1559|taf12	IPR003228	TFIID_TAF12_dom
jgi|Aspnid|9400|AN2769	IPR003228	TFIID_TAF12_dom
jgi|Aspacri|158219	IPR003228	TFIID_TAF12_dom
jgi|Neucr|10499|NCU02223	IPR003228	TFIID_TAF12_dom
jgi|Magor|9397|MGG_00885	IPR003228	TFIID_TAF12_dom
jgi|Fusso|590110	IPR003228	TFIID_TAF12_dom
jgi|Fusps|8458|FPSE_02928	IPR003228	TFIID_TAF12_dom
jgi|Fusven|515428	IPR003228	TFIID_TAF12_dom
jgi|Fustr|556035	IPR003228	TFIID_TAF12_dom
jgi|Fusve|15862|FVEG_04676	IPR003228	TFIID_TAF12_dom
jgi|Fusfu|5638|FFUJ_13236	IPR003228	TFIID_TAF12_dom
jgi|Fusre|663909	IPR003228	TFIID_TAF12_dom
jgi|Fusco|654786	IPR003228	TFIID_TAF12_dom
jgi|FoxII5|15310	IPR003228	TFIID_TAF12_dom
jgi|Fusoxrad|18673|FOCG_06923	IPR003228	TFIID_TAF12_dom
jgi|FusoxFo47|316102	IPR003228	TFIID_TAF12_dom
jgi|Fusoxlyc|18204|FOWG_06220	IPR003228	TFIID_TAF12_dom
jgi|Fox26365|408596	IPR003228	TFIID_TAF12_dom
jgi|Fusoxmel|11463|FOMG_04062	IPR003228	TFIID_TAF12_dom
jgi|Fusox|26076|FOXG_07750	IPR003228	TFIID_TAF12_dom
jgi|Fusox32931|2233|FOYG_01648	IPR003228	TFIID_TAF12_dom
jgi|FoxMRL8996|94898	IPR003228	TFIID_TAF12_dom
jgi|FoxPHW726|455370	IPR003228	TFIID_TAF12_dom
jgi|Fusoxvas|13566|FOTG_02417	IPR003228	TFIID_TAF12_dom
jgi|Fusoxpis|17826|FOVG_07408	IPR003228	TFIID_TAF12_dom
jgi|Fusoxrap|13309|FOQG_02363	IPR003228	TFIID_TAF12_dom
jgi|Fusoxcon|15550|FOPG_06718	IPR003228	TFIID_TAF12_dom
jgi|FoxFo5176|394118	IPR003228	TFIID_TAF12_dom
jgi|Sacce|330|YBR083W	IPR000818	TEA_ATTS_dom
jgi|Aspnid|6340|AN0422	IPR000818	TEA_ATTS_dom
jgi|Aspacri|223101	IPR000818	TEA_ATTS_dom
jgi|Neucr|801|NCU02612	IPR000818	TEA_ATTS_dom
jgi|Magor|3331|MGG_01218	IPR000818	TEA_ATTS_dom
jgi|Fusso|106685	IPR000818	TEA_ATTS_dom
jgi|Fusps|918|FPSE_11664	IPR000818	TEA_ATTS_dom
jgi|Fusgr|1044|FGSG_11851	IPR000818	TEA_ATTS_dom
jgi|Fusven|92539	IPR000818	TEA_ATTS_dom
jgi|Fustr|79955	IPR000818	TEA_ATTS_dom
jgi|Fusve|972|FVEG_00646	IPR000818	TEA_ATTS_dom
jgi|Fusfu|1393|FFUJ_00702	IPR000818	TEA_ATTS_dom
jgi|Fusre|731846	IPR000818	TEA_ATTS_dom
jgi|Fusco|543783	IPR000818	TEA_ATTS_dom
jgi|FoxII5|2265	IPR000818	TEA_ATTS_dom
jgi|Fusoxrad|6611|FOCG_13986	IPR000818	TEA_ATTS_dom
jgi|FusoxFo47|283386	IPR000818	TEA_ATTS_dom
jgi|Fusoxlyc|19107|FOWG_06733	IPR000818	TEA_ATTS_dom
jgi|Fox26365|440328	IPR000818	TEA_ATTS_dom
jgi|Fusoxmel|2568|FOMG_01610	IPR000818	TEA_ATTS_dom
jgi|Fusox|1657|FOXG_00850	IPR000818	TEA_ATTS_dom
jgi|Fusox32931|12871|FOYG_06458	IPR000818	TEA_ATTS_dom
jgi|FoxMRL8996|522956	IPR000818	TEA_ATTS_dom
jgi|FoxPHW726|282198	IPR000818	TEA_ATTS_dom
jgi|Fusoxvas|21594|FOTG_04228	IPR000818	TEA_ATTS_dom
jgi|Fusoxpis|848|FOVG_00582	IPR000818	TEA_ATTS_dom
jgi|Fusoxrap|16504|FOQG_03147	IPR000818	TEA_ATTS_dom
jgi|Fusoxcon|421|FOPG_00265	IPR000818	TEA_ATTS_dom
jgi|FoxFo5176|321198	IPR000818	TEA_ATTS_dom
jgi|Sacce|3046|YHR084W	IPR003120	Ste12
jgi|Aspnid|8030|AN2290	IPR003120	Ste12
jgi|Aspacri|217913	IPR003120	Ste12
jgi|Neucr|4657|NCU00340	IPR003120	Ste12
jgi|Magor|6428|MGG_12958	IPR003120	Ste12
jgi|Fusso|184999	IPR003120	Ste12
jgi|Fusps|10686|FPSE_01067	IPR003120	Ste12
jgi|Fusgr|8465|FGSG_07310	IPR003120	Ste12
jgi|Fusven|237391	IPR003120	Ste12
jgi|Fustr|153592	IPR003120	Ste12
jgi|Fusve|16903|FVEG_05267	IPR003120	Ste12
jgi|Fusfu|4796|FFUJ_03147	IPR003120	Ste12
jgi|Fusre|177485	IPR003120	Ste12
jgi|Fusco|176046	IPR003120	Ste12
jgi|FoxII5|1053498	IPR003120	Ste12
jgi|Fusoxrad|865|FOCG_00635	IPR003120	Ste12
jgi|FusoxFo47|21149	IPR003120	Ste12
jgi|Fusoxlyc|10481|FOWG_02752	IPR003120	Ste12
jgi|Fox26365|231698	IPR003120	Ste12
jgi|Fusoxmel|14217|FOMG_04961	IPR003120	Ste12
jgi|Fusox|12006|FOXG_02103	IPR003120	Ste12
jgi|Fusox32931|7196|FOYG_02798	IPR003120	Ste12
jgi|FoxMRL8996|136603	IPR003120	Ste12
jgi|FoxPHW726|5198	IPR003120	Ste12
jgi|Fusoxvas|1496|FOTG_00896	IPR003120	Ste12
jgi|Fusoxpis|8257|FOVG_02663	IPR003120	Ste12
jgi|Fusoxrap|1525|FOQG_00918	IPR003120	Ste12
jgi|Fusoxcon|1776|FOPG_02659	IPR003120	Ste12
jgi|FoxFo5176|72590	IPR003120	Ste12
jgi|Sacce|1748|YIL030C	IPR011016	Znf_RING-CH
jgi|Sacce|4942|YMR247C	IPR011016	Znf_RING-CH
jgi|Schpo|4066|doa10	IPR011016	Znf_RING-CH
jgi|Schpo|582|meu34	IPR011016	Znf_RING-CH
jgi|Schpo|1447|SPAP32A8.03c	IPR011016	Znf_RING-CH
jgi|Schpo|3475|SPBC32F12.07c	IPR011016	Znf_RING-CH
jgi|Schpo|4368|SPCC4G3.12c	IPR011016	Znf_RING-CH
jgi|Aspnid|162|AN4955	IPR011016	Znf_RING-CH
jgi|Aspnid|4792|AN6725	IPR011016	Znf_RING-CH
jgi|Aspnid|6010|AN9437	IPR011016	Znf_RING-CH
jgi|Aspnid|4137|AN6136	IPR011016	Znf_RING-CH
jgi|Aspacri|104255	IPR011016	Znf_RING-CH
jgi|Aspacri|188358	IPR011016	Znf_RING-CH
jgi|Aspacri|193045	IPR011016	Znf_RING-CH
jgi|Aspacri|173436	IPR011016	Znf_RING-CH
jgi|Neucr|481|NCU01964	IPR011016	Znf_RING-CH
jgi|Neucr|4967|NCU07516	IPR011016	Znf_RING-CH
jgi|Neucr|6290|NCU08686	IPR011016	Znf_RING-CH
jgi|Neucr|3126|NCU06763	IPR011016	Znf_RING-CH
jgi|Neucr|5549|NCU06534	IPR011016	Znf_RING-CH
jgi|Magor|5883|MGG_06087	IPR011016	Znf_RING-CH
jgi|Magor|12031|MGG_17900	IPR011016	Znf_RING-CH
jgi|Magor|4576|MGG_15866	IPR011016	Znf_RING-CH
jgi|Magor|5116|MGG_13328	IPR011016	Znf_RING-CH
jgi|Magor|1615|MGG_05439	IPR011016	Znf_RING-CH
jgi|Magor|1453|MGG_10526	IPR011016	Znf_RING-CH
jgi|Fusso|590778	IPR011016	Znf_RING-CH
jgi|Fusso|594756	IPR011016	Znf_RING-CH
jgi|Fusso|537001	IPR011016	Znf_RING-CH
jgi|Fusso|216148	IPR011016	Znf_RING-CH
jgi|Fusso|504155	IPR011016	Znf_RING-CH
jgi|Fusso|67705	IPR011016	Znf_RING-CH
jgi|Fusso|98794	IPR011016	Znf_RING-CH
jgi|Fusps|6350|FPSE_00107	IPR011016	Znf_RING-CH
jgi|Fusps|9905|FPSE_01672	IPR011016	Znf_RING-CH
jgi|Fusps|4434|FPSE_05759	IPR011016	Znf_RING-CH
jgi|Fusps|6686|FPSE_06333	IPR011016	Znf_RING-CH
jgi|Fusgr|7606|FGSG_06582	IPR011016	Znf_RING-CH
jgi|Fusgr|9753|FGSG_08499	IPR011016	Znf_RING-CH
jgi|Fusgr|3609|FGSG_04411	IPR011016	Znf_RING-CH
jgi|Fusgr|3963|FGSG_04090	IPR011016	Znf_RING-CH
jgi|Fusven|537815	IPR011016	Znf_RING-CH
jgi|Fusven|194341	IPR011016	Znf_RING-CH
jgi|Fusven|135832	IPR011016	Znf_RING-CH
jgi|Fusven|500668	IPR011016	Znf_RING-CH
jgi|Fustr|394959	IPR011016	Znf_RING-CH
jgi|Fustr|478928	IPR011016	Znf_RING-CH
jgi|Fustr|540487	IPR011016	Znf_RING-CH
jgi|Fustr|288402	IPR011016	Znf_RING-CH
jgi|Fustr|479789	IPR011016	Znf_RING-CH
jgi|Fusve|5968|FVEG_10275	IPR011016	Znf_RING-CH
jgi|Fusve|7271|FVEG_11251	IPR011016	Znf_RING-CH
jgi|Fusve|10044|FVEG_02170	IPR011016	Znf_RING-CH
jgi|Fusve|17352|FVEG_05554	IPR011016	Znf_RING-CH
jgi|Fusfu|12014|FFUJ_09880	IPR011016	Znf_RING-CH
jgi|Fusfu|8689|FFUJ_06008	IPR011016	Znf_RING-CH
jgi|Fusfu|5072|FFUJ_03422	IPR011016	Znf_RING-CH
jgi|Fusfu|12362|FFUJ_09532	IPR011016	Znf_RING-CH
jgi|Fusre|506159	IPR011016	Znf_RING-CH
jgi|Fusre|685566	IPR011016	Znf_RING-CH
jgi|Fusre|620395	IPR011016	Znf_RING-CH
jgi|Fusre|499959	IPR011016	Znf_RING-CH
jgi|Fusco|610796	IPR011016	Znf_RING-CH
jgi|Fusco|166731	IPR011016	Znf_RING-CH
jgi|Fusco|627098	IPR011016	Znf_RING-CH
jgi|Fusco|240084	IPR011016	Znf_RING-CH
jgi|FoxII5|17041	IPR011016	Znf_RING-CH
jgi|FoxII5|17593	IPR011016	Znf_RING-CH
jgi|FoxII5|1071976	IPR011016	Znf_RING-CH
jgi|FoxII5|19877	IPR011016	Znf_RING-CH
jgi|Fusoxrad|21772|FOCG_09345	IPR011016	Znf_RING-CH
jgi|Fusoxrad|17132|FOCG_05978	IPR011016	Znf_RING-CH
jgi|Fusoxrad|383|FOCG_00316	IPR011016	Znf_RING-CH
jgi|Fusoxrad|16548|FOCG_05581	IPR011016	Znf_RING-CH
jgi|FusoxFo47|168344	IPR011016	Znf_RING-CH
jgi|FusoxFo47|230974	IPR011016	Znf_RING-CH
jgi|FusoxFo47|41795	IPR011016	Znf_RING-CH
jgi|FusoxFo47|156571	IPR011016	Znf_RING-CH
jgi|Fusoxlyc|13427|FOWG_03644	IPR011016	Znf_RING-CH
jgi|Fusoxlyc|24344|FOWG_09704	IPR011016	Znf_RING-CH
jgi|Fusoxlyc|10964|FOWG_03070	IPR011016	Znf_RING-CH
jgi|Fusoxlyc|14012|FOWG_04040	IPR011016	Znf_RING-CH
jgi|Fox26365|392001	IPR011016	Znf_RING-CH
jgi|Fox26365|319499	IPR011016	Znf_RING-CH
jgi|Fox26365|419725	IPR011016	Znf_RING-CH
jgi|Fox26365|412207	IPR011016	Znf_RING-CH
jgi|Fusoxmel|23377|FOMG_10221	IPR011016	Znf_RING-CH
jgi|Fusoxmel|6383|FOMG_13714	IPR011016	Znf_RING-CH
jgi|Fusoxmel|13724|FOMG_04637	IPR011016	Znf_RING-CH
jgi|Fusoxmel|4858|FOMG_12712	IPR011016	Znf_RING-CH
jgi|Fusox|13235|FOXG_13823	IPR011016	Znf_RING-CH
jgi|Fusox|7667|FOXG_11547	IPR011016	Znf_RING-CH
jgi|Fusox|12495|FOXG_02373	IPR011016	Znf_RING-CH
jgi|Fusox|17370|FOXG_03302	IPR011016	Znf_RING-CH
jgi|Fusox32931|18152|FOYG_09790	IPR011016	Znf_RING-CH
jgi|Fusox32931|6713|FOYG_02475	IPR011016	Znf_RING-CH
jgi|Fusox32931|21404|FOYG_12170	IPR011016	Znf_RING-CH
jgi|Fusox32931|21988|FOYG_12563	IPR011016	Znf_RING-CH
jgi|FoxMRL8996|142599	IPR011016	Znf_RING-CH
jgi|FoxMRL8996|183277	IPR011016	Znf_RING-CH
jgi|FoxMRL8996|415407	IPR011016	Znf_RING-CH
jgi|FoxMRL8996|9774	IPR011016	Znf_RING-CH
jgi|FoxPHW726|1009	IPR011016	Znf_RING-CH
jgi|FoxPHW726|452844	IPR011016	Znf_RING-CH
jgi|FoxPHW726|460355	IPR011016	Znf_RING-CH
jgi|FoxPHW726|362552	IPR011016	Znf_RING-CH
jgi|Fusoxvas|4140|FOTG_06500	IPR011016	Znf_RING-CH
jgi|Fusoxvas|9269|FOTG_01682	IPR011016	Znf_RING-CH
jgi|Fusoxvas|7465|FOTG_08098	IPR011016	Znf_RING-CH
jgi|Fusoxvas|8240|FOTG_08530	IPR011016	Znf_RING-CH
jgi|Fusoxpis|25138|FOVG_11994	IPR011016	Znf_RING-CH
jgi|Fusoxpis|20948|FOVG_09361	IPR011016	Znf_RING-CH
jgi|Fusoxpis|7769|FOVG_02342	IPR011016	Znf_RING-CH
jgi|Fusoxpis|24549|FOVG_11598	IPR011016	Znf_RING-CH
jgi|Fusoxrap|4818|FOQG_07033	IPR011016	Znf_RING-CH
jgi|Fusoxrap|7540|FOQG_08348	IPR011016	Znf_RING-CH
jgi|Fusoxrap|8496|FOQG_01515	IPR011016	Znf_RING-CH
jgi|Fusoxrap|17886|FOQG_12032	IPR011016	Znf_RING-CH
jgi|Fusoxcon|20714|FOPG_08823	IPR011016	Znf_RING-CH
jgi|Fusoxcon|7667|FOPG_04137	IPR011016	Znf_RING-CH
jgi|Fusoxcon|16887|FOPG_07205	IPR011016	Znf_RING-CH
jgi|Fusoxcon|13520|FOPG_00902	IPR011016	Znf_RING-CH
jgi|FoxFo5176|304681	IPR011016	Znf_RING-CH
jgi|FoxFo5176|326677	IPR011016	Znf_RING-CH
jgi|FoxFo5176|403951	IPR011016	Znf_RING-CH
jgi|FoxFo5176|99844	IPR011016	Znf_RING-CH
jgi|Sacce|3584|YJR147W	IPR000232	HSF_DNA-bd
jgi|Sacce|2494|YGL073W	IPR000232	HSF_DNA-bd
jgi|Sacce|3181|YHR206W	IPR000232	HSF_DNA-bd
jgi|Sacce|5793|YOR140W	IPR000232	HSF_DNA-bd
jgi|Sacce|2831|YGR249W	IPR000232	HSF_DNA-bd
jgi|Schpo|1554|prr1	IPR000232	HSF_DNA-bd
jgi|Schpo|2139|hsf1	IPR000232	HSF_DNA-bd
jgi|Aspnid|2469|AN3688	IPR000232	HSF_DNA-bd
jgi|Aspnid|1465|AN8035	IPR000232	HSF_DNA-bd
jgi|Aspnid|3197|AN6998	IPR000232	HSF_DNA-bd
jgi|Aspacri|95950	IPR000232	HSF_DNA-bd
jgi|Aspacri|182166	IPR000232	HSF_DNA-bd
jgi|Aspacri|185191	IPR000232	HSF_DNA-bd
jgi|Neucr|3517|NCU08512	IPR000232	HSF_DNA-bd
jgi|Neucr|3548|NCU08480	IPR000232	HSF_DNA-bd
jgi|Neucr|10265|NCU02413	IPR000232	HSF_DNA-bd
jgi|Magor|8048|MGG_03242	IPR000232	HSF_DNA-bd
jgi|Magor|7719|MGG_03516	IPR000232	HSF_DNA-bd
jgi|Magor|1035|MGG_06971	IPR000232	HSF_DNA-bd
jgi|Fusso|54677	IPR000232	HSF_DNA-bd
jgi|Fusso|542634	IPR000232	HSF_DNA-bd
jgi|Fusso|109180	IPR000232	HSF_DNA-bd
jgi|Fusps|8795|FPSE_01134	IPR000232	HSF_DNA-bd
jgi|Fusps|986|FPSE_01439	IPR000232	HSF_DNA-bd
jgi|Fusps|9034|FPSE_09836	IPR000232	HSF_DNA-bd
jgi|Fusgr|7360|FGSG_06359	IPR000232	HSF_DNA-bd
jgi|Fusgr|1116|FGSG_00946	IPR000232	HSF_DNA-bd
jgi|Fusgr|12820|FGSG_10868	IPR000232	HSF_DNA-bd
jgi|Fusven|338503	IPR000232	HSF_DNA-bd
jgi|Fusven|521612	IPR000232	HSF_DNA-bd
jgi|Fusven|348849	IPR000232	HSF_DNA-bd
jgi|Fustr|520613	IPR000232	HSF_DNA-bd
jgi|Fustr|511891	IPR000232	HSF_DNA-bd
jgi|Fustr|77686	IPR000232	HSF_DNA-bd
jgi|Fusve|16485|FVEG_05036	IPR000232	HSF_DNA-bd
jgi|Fusve|916|FVEG_00603	IPR000232	HSF_DNA-bd
jgi|Fusve|7764|FVEG_11544	IPR000232	HSF_DNA-bd
jgi|Fusfu|10217|FFUJ_08331	IPR000232	HSF_DNA-bd
jgi|Fusfu|6002|FFUJ_13598	IPR000232	HSF_DNA-bd
jgi|Fusfu|1436|FFUJ_00659	IPR000232	HSF_DNA-bd
jgi|Fusre|359733	IPR000232	HSF_DNA-bd
jgi|Fusre|498783	IPR000232	HSF_DNA-bd
jgi|Fusre|694091	IPR000232	HSF_DNA-bd
jgi|Fusco|620168	IPR000232	HSF_DNA-bd
jgi|Fusco|630696	IPR000232	HSF_DNA-bd
jgi|Fusco|621628	IPR000232	HSF_DNA-bd
jgi|FoxII5|1082376	IPR000232	HSF_DNA-bd
jgi|FoxII5|1167934	IPR000232	HSF_DNA-bd
jgi|FoxII5|1036576	IPR000232	HSF_DNA-bd
jgi|FoxII5|1093069	IPR000232	HSF_DNA-bd
jgi|Fusoxrad|6723|FOCG_14058	IPR000232	HSF_DNA-bd
jgi|Fusoxrad|7607|FOCG_14633	IPR000232	HSF_DNA-bd
jgi|Fusoxrad|18011|FOCG_06504	IPR000232	HSF_DNA-bd
jgi|FusoxFo47|266914	IPR000232	HSF_DNA-bd
jgi|FusoxFo47|188367	IPR000232	HSF_DNA-bd
jgi|FusoxFo47|269448	IPR000232	HSF_DNA-bd
jgi|FusoxFo47|186541	IPR000232	HSF_DNA-bd
jgi|Fusoxlyc|15626|FOWG_04739	IPR000232	HSF_DNA-bd
jgi|Fusoxlyc|18989|FOWG_06664	IPR000232	HSF_DNA-bd
jgi|Fusoxlyc|17524|FOWG_05804	IPR000232	HSF_DNA-bd
jgi|Fox26365|72936	IPR000232	HSF_DNA-bd
jgi|Fox26365|68015	IPR000232	HSF_DNA-bd
jgi|Fox26365|327568	IPR000232	HSF_DNA-bd
jgi|Fusoxmel|20920|FOMG_08586	IPR000232	HSF_DNA-bd
jgi|Fusoxmel|2690|FOMG_01682	IPR000232	HSF_DNA-bd
jgi|Fusoxmel|10788|FOMG_03641	IPR000232	HSF_DNA-bd
jgi|Fusox|9090|FOXG_12803	IPR000232	HSF_DNA-bd
jgi|Fusox|1781|FOXG_00913	IPR000232	HSF_DNA-bd
jgi|Fusox|26629|FOXG_08113	IPR000232	HSF_DNA-bd
jgi|Fusox|14724|FOXG_14453	IPR000232	HSF_DNA-bd
jgi|Fusox|15595|FOXG_15027	IPR000232	HSF_DNA-bd
jgi|Fusox32931|19557|FOYG_10838	IPR000232	HSF_DNA-bd
jgi|Fusox32931|12752|FOYG_06388	IPR000232	HSF_DNA-bd
jgi|Fusox32931|1610|FOYG_01234	IPR000232	HSF_DNA-bd
jgi|FoxMRL8996|435697	IPR000232	HSF_DNA-bd
jgi|FoxMRL8996|486515	IPR000232	HSF_DNA-bd
jgi|FoxMRL8996|444188	IPR000232	HSF_DNA-bd
jgi|FoxPHW726|435778	IPR000232	HSF_DNA-bd
jgi|FoxPHW726|386739	IPR000232	HSF_DNA-bd
jgi|FoxPHW726|103570	IPR000232	HSF_DNA-bd
jgi|Fusoxvas|5041|FOTG_06947	IPR000232	HSF_DNA-bd
jgi|Fusoxvas|21713|FOTG_04297	IPR000232	HSF_DNA-bd
jgi|Fusoxvas|6169|FOTG_07482	IPR000232	HSF_DNA-bd
jgi|Fusoxpis|726|FOVG_00514	IPR000232	HSF_DNA-bd
jgi|Fusoxpis|23535|FOVG_10980	IPR000232	HSF_DNA-bd
jgi|Fusoxpis|18453|FOVG_07817	IPR000232	HSF_DNA-bd
jgi|Fusoxpis|17456|FOVG_17262	IPR000232	HSF_DNA-bd
jgi|Fusoxrap|16626|FOQG_03218	IPR000232	HSF_DNA-bd
jgi|Fusoxrap|23823|FOQG_05338	IPR000232	HSF_DNA-bd
jgi|Fusoxrap|13950|FOQG_02775	IPR000232	HSF_DNA-bd
jgi|Fusoxcon|297|FOPG_00195	IPR000232	HSF_DNA-bd
jgi|Fusoxcon|8394|FOPG_14566	IPR000232	HSF_DNA-bd
jgi|Fusoxcon|24291|FOPG_10502	IPR000232	HSF_DNA-bd
jgi|FoxFo5176|26784	IPR000232	HSF_DNA-bd
jgi|FoxFo5176|111227	IPR000232	HSF_DNA-bd
jgi|FoxFo5176|92837	IPR000232	HSF_DNA-bd
jgi|FoxFo5176|355579	IPR000232	HSF_DNA-bd
jgi|Sacce|6342|YPL016W	IPR001606	ARID_dom
jgi|Sacce|4864|YMR176W	IPR001606	ARID_dom
jgi|Schpo|2853|sol1	IPR001606	ARID_dom
jgi|Schpo|3522|rsc9	IPR001606	ARID_dom
jgi|Schpo|3500|lid2	IPR001606	ARID_dom
jgi|Schpo|752|jmj2	IPR001606	ARID_dom
jgi|Aspnid|9246|AN2905	IPR001606	ARID_dom
jgi|Aspnid|1669|AN8211	IPR001606	ARID_dom
jgi|Aspacri|57953	IPR001606	ARID_dom
jgi|Aspacri|133940	IPR001606	ARID_dom
jgi|Neucr|7656|NCU01238	IPR001606	ARID_dom
jgi|Neucr|10774|NCU05891	IPR001606	ARID_dom
jgi|Neucr|9110|NCU03892	IPR001606	ARID_dom
jgi|Neucr|9291|NCU04079	IPR001606	ARID_dom
jgi|Magor|9491|MGG_00809	IPR001606	ARID_dom
jgi|Magor|6290|MGG_04878	IPR001606	ARID_dom
jgi|Magor|7956|MGG_03319	IPR001606	ARID_dom
jgi|Magor|606|MGG_02493	IPR001606	ARID_dom
jgi|Fusso|27054	IPR001606	ARID_dom
jgi|Fusso|457952	IPR001606	ARID_dom
jgi|Fusso|581492	IPR001606	ARID_dom
jgi|Fusso|172947	IPR001606	ARID_dom
jgi|Fusps|8487|FPSE_04226	IPR001606	ARID_dom
jgi|Fusps|11787|FPSE_10753	IPR001606	ARID_dom
jgi|Fusps|8253|FPSE_05803	IPR001606	ARID_dom
jgi|Fusgr|7033|FGSG_06071	IPR001606	ARID_dom
jgi|Fusgr|10896|FGSG_09407	IPR001606	ARID_dom
jgi|Fusgr|11009|FGSG_09495	IPR001606	ARID_dom
jgi|Fusven|327299	IPR001606	ARID_dom
jgi|Fusven|320153	IPR001606	ARID_dom
jgi|Fusven|559649	IPR001606	ARID_dom
jgi|Fustr|265279	IPR001606	ARID_dom
jgi|Fustr|199239	IPR001606	ARID_dom
jgi|Fustr|455232	IPR001606	ARID_dom
jgi|Fustr|269346	IPR001606	ARID_dom
jgi|Fustr|453104	IPR001606	ARID_dom
jgi|Fusve|14946|FVEG_04045	IPR001606	ARID_dom
jgi|Fusve|14819|FVEG_03953	IPR001606	ARID_dom
jgi|Fusve|15911|FVEG_04708	IPR001606	ARID_dom
jgi|Fusve|2621|FVEG_07864	IPR001606	ARID_dom
jgi|Fusfu|3071|FFUJ_04361	IPR001606	ARID_dom
jgi|Fusfu|4174|FFUJ_02528	IPR001606	ARID_dom
jgi|Fusfu|5668|FFUJ_13265	IPR001606	ARID_dom
jgi|Fusfu|5419|FFUJ_13017	IPR001606	ARID_dom
jgi|Fusre|501116	IPR001606	ARID_dom
jgi|Fusre|594201	IPR001606	ARID_dom
jgi|Fusre|281497	IPR001606	ARID_dom
jgi|Fusre|536196	IPR001606	ARID_dom
jgi|Fusre|376892	IPR001606	ARID_dom
jgi|Fusco|499412	IPR001606	ARID_dom
jgi|Fusco|602142	IPR001606	ARID_dom
jgi|Fusco|569215	IPR001606	ARID_dom
jgi|Fusco|119508	IPR001606	ARID_dom
jgi|FoxII5|12251	IPR001606	ARID_dom
jgi|FoxII5|1032295	IPR001606	ARID_dom
jgi|FoxII5|20882	IPR001606	ARID_dom
jgi|FoxII5|1034096	IPR001606	ARID_dom
jgi|Fusoxrad|18609|FOCG_06886	IPR001606	ARID_dom
jgi|Fusoxrad|2162|FOCG_01327	IPR001606	ARID_dom
jgi|Fusoxrad|18978|FOCG_07151	IPR001606	ARID_dom
jgi|Fusoxrad|10446|FOCG_02461	IPR001606	ARID_dom
jgi|FusoxFo47|159582	IPR001606	ARID_dom
jgi|FusoxFo47|17808	IPR001606	ARID_dom
jgi|FusoxFo47|18840	IPR001606	ARID_dom
jgi|FusoxFo47|238132	IPR001606	ARID_dom
jgi|Fusoxlyc|872|FOWG_00663	IPR001606	ARID_dom
jgi|Fusoxlyc|18146|FOWG_06185	IPR001606	ARID_dom
jgi|Fusoxlyc|9260|FOWG_02061	IPR001606	ARID_dom
jgi|Fusoxlyc|18508|FOWG_06448	IPR001606	ARID_dom
jgi|Fox26365|409571	IPR001606	ARID_dom
jgi|Fox26365|408101	IPR001606	ARID_dom
jgi|Fox26365|300116	IPR001606	ARID_dom
jgi|Fox26365|281571	IPR001606	ARID_dom
jgi|Fusoxmel|11390|FOMG_04026	IPR001606	ARID_dom
jgi|Fusoxmel|24076|FOMG_10668	IPR001606	ARID_dom
jgi|Fusoxmel|11781|FOMG_04301	IPR001606	ARID_dom
jgi|Fusoxmel|15529|FOMG_05665	IPR001606	ARID_dom
jgi|Fusox|26140|FOXG_07781	IPR001606	ARID_dom
jgi|Fusox|24335|FOXG_06191	IPR001606	ARID_dom
jgi|Fusox|25805|FOXG_07541	IPR001606	ARID_dom
jgi|Fusox|10835|FOXG_01501	IPR001606	ARID_dom
jgi|Fusox32931|2170|FOYG_01613	IPR001606	ARID_dom
jgi|Fusox32931|2541|FOYG_01880	IPR001606	ARID_dom
jgi|Fusox32931|10078|FOYG_04577	IPR001606	ARID_dom
jgi|Fusox32931|10247|FOYG_04690	IPR001606	ARID_dom
jgi|FoxMRL8996|70765	IPR001606	ARID_dom
jgi|FoxMRL8996|91035	IPR001606	ARID_dom
jgi|FoxMRL8996|525392	IPR001606	ARID_dom
jgi|FoxMRL8996|319701	IPR001606	ARID_dom
jgi|FoxMRL8996|95967	IPR001606	ARID_dom
jgi|FoxPHW726|354350	IPR001606	ARID_dom
jgi|FoxPHW726|99003	IPR001606	ARID_dom
jgi|FoxPHW726|428689	IPR001606	ARID_dom
jgi|FoxPHW726|413482	IPR001606	ARID_dom
jgi|Fusoxvas|13507|FOTG_02383	IPR001606	ARID_dom
jgi|Fusoxvas|18686|FOTG_03606	IPR001606	ARID_dom
jgi|Fusoxvas|13876|FOTG_02651	IPR001606	ARID_dom
jgi|Fusoxpis|9522|FOVG_03356	IPR001606	ARID_dom
jgi|Fusoxpis|17885|FOVG_07442	IPR001606	ARID_dom
jgi|Fusoxpis|17510|FOVG_07172	IPR001606	ARID_dom
jgi|Fusoxpis|12243|FOVG_04436	IPR001606	ARID_dom
jgi|Fusoxrap|310|FOQG_00216	IPR001606	ARID_dom
jgi|Fusoxrap|21098|FOQG_04503	IPR001606	ARID_dom
jgi|Fusoxrap|13368|FOQG_02397	IPR001606	ARID_dom
jgi|Fusoxrap|12995|FOQG_02125	IPR001606	ARID_dom
jgi|Fusoxcon|9274|FOPG_04513	IPR001606	ARID_dom
jgi|Fusoxcon|3624|FOPG_12719	IPR001606	ARID_dom
jgi|Fusoxcon|15109|FOPG_06535	IPR001606	ARID_dom
jgi|Fusoxcon|8741|FOPG_00376	IPR001606	ARID_dom
jgi|FoxFo5176|247617	IPR001606	ARID_dom
jgi|FoxFo5176|11887	IPR001606	ARID_dom
jgi|FoxFo5176|83098	IPR001606	ARID_dom
jgi|FoxFo5176|330491	IPR001606	ARID_dom
jgi|Sacce|2208|YFL021W	IPR000679	Znf_GATA
jgi|Sacce|1796|YIR013C	IPR000679	Znf_GATA
jgi|Sacce|3324|YJL110C	IPR000679	Znf_GATA
jgi|Sacce|3873|YKR034W	IPR000679	Znf_GATA
jgi|Sacce|4032|YLR013W	IPR000679	Znf_GATA
jgi|Sacce|4817|YMR136W	IPR000679	Znf_GATA
jgi|Sacce|660|YCR018C	IPR000679	Znf_GATA
jgi|Sacce|3639|YKL185W	IPR000679	Znf_GATA
jgi|Sacce|1972|YER040W	IPR000679	Znf_GATA
jgi|Sacce|6337|YPL021W	IPR000679	Znf_GATA
jgi|Schpo|4510|SPCC1393.08	IPR000679	Znf_GATA
jgi|Schpo|4826|gaf1	IPR000679	Znf_GATA
jgi|Schpo|4545|sfh1	IPR000679	Znf_GATA
jgi|Schpo|4955|ams2	IPR000679	Znf_GATA
jgi|Schpo|179|fep1	IPR000679	Znf_GATA
jgi|Aspnid|8968|AN3152	IPR000679	Znf_GATA
jgi|Aspnid|6617|AN0176	IPR000679	Znf_GATA
jgi|Aspnid|4032|AN6221	IPR000679	Znf_GATA
jgi|Aspnid|2567|AN3607	IPR000679	Znf_GATA
jgi|Aspnid|1159|AN8667	IPR000679	Znf_GATA
jgi|Aspnid|8655|AN3435	IPR000679	Znf_GATA
jgi|Aspacri|202376	IPR000679	Znf_GATA
jgi|Aspacri|72269	IPR000679	Znf_GATA
jgi|Aspacri|186297	IPR000679	Znf_GATA
jgi|Aspacri|49119	IPR000679	Znf_GATA
jgi|Aspacri|142414	IPR000679	Znf_GATA
jgi|Aspacri|149928	IPR000679	Znf_GATA
jgi|Neucr|10335|NCU02356	IPR000679	Znf_GATA
jgi|Neucr|189|NCU09068	IPR000679	Znf_GATA
jgi|Neucr|1798|NCU00902	IPR000679	Znf_GATA
jgi|Neucr|6532|NCU15829	IPR000679	Znf_GATA
jgi|Neucr|7570|NCU01154	IPR000679	Znf_GATA
jgi|Neucr|5686|NCU07728	IPR000679	Znf_GATA
jgi|Magor|9073|MGG_10970	IPR000679	Znf_GATA
jgi|Magor|5832|MGG_06050	IPR000679	Znf_GATA
jgi|Magor|2785|MGG_04521	IPR000679	Znf_GATA
jgi|Magor|4765|MGG_07319	IPR000679	Znf_GATA
jgi|Magor|5241|MGG_07423	IPR000679	Znf_GATA
jgi|Magor|7695|MGG_03538	IPR000679	Znf_GATA
jgi|Magor|4074|MGG_01840	IPR000679	Znf_GATA
jgi|Magor|1457|MGG_10538	IPR000679	Znf_GATA
jgi|Magor|12314|MGG_02755	IPR000679	Znf_GATA
jgi|Fusso|511156	IPR000679	Znf_GATA
jgi|Fusso|507859	IPR000679	Znf_GATA
jgi|Fusso|94492	IPR000679	Znf_GATA
jgi|Fusso|403527	IPR000679	Znf_GATA
jgi|Fusso|498441	IPR000679	Znf_GATA
jgi|Fusso|18938	IPR000679	Znf_GATA
jgi|Fusso|505215	IPR000679	Znf_GATA
jgi|Fusso|515481	IPR000679	Znf_GATA
jgi|Fusso|540373	IPR000679	Znf_GATA
jgi|Fusso|388333	IPR000679	Znf_GATA
jgi|Fusps|11715|FPSE_00936	IPR000679	Znf_GATA
jgi|Fusps|11239|FPSE_09876	IPR000679	Znf_GATA
jgi|Fusps|5483|FPSE_08455	IPR000679	Znf_GATA
jgi|Fusps|4581|FPSE_10693	IPR000679	Znf_GATA
jgi|Fusps|727|FPSE_00322	IPR000679	Znf_GATA
jgi|Fusps|5482|FPSE_08456	IPR000679	Znf_GATA
jgi|Fusps|11358|FPSE_10791	IPR000679	Znf_GATA
jgi|Fusps|7420|FPSE_04965	IPR000679	Znf_GATA
jgi|Fusps|21|FPSE_07828	IPR000679	Znf_GATA
jgi|Fusgr|842|FGSG_00710	IPR000679	Znf_GATA
jgi|Fusgr|9192|FGSG_07941	IPR000679	Znf_GATA
jgi|Fusgr|11087|FGSG_09565	IPR000679	Znf_GATA
jgi|Fusgr|9064|FGSG_07830	IPR000679	Znf_GATA
jgi|Fusgr|3361|FGSG_04626	IPR000679	Znf_GATA
jgi|Fusgr|4881|FGSG_03281	IPR000679	Znf_GATA
jgi|Fusgr|9600|FGSG_08634	IPR000679	Znf_GATA
jgi|Fusven|430433	IPR000679	Znf_GATA
jgi|Fusven|507259	IPR000679	Znf_GATA
jgi|Fusven|475009	IPR000679	Znf_GATA
jgi|Fusven|470369	IPR000679	Znf_GATA
jgi|Fusven|480261	IPR000679	Znf_GATA
jgi|Fusven|100070	IPR000679	Znf_GATA
jgi|Fusven|251743	IPR000679	Znf_GATA
jgi|Fusven|267532	IPR000679	Znf_GATA
jgi|Fusven|502229	IPR000679	Znf_GATA
jgi|Fustr|4521	IPR000679	Znf_GATA
jgi|Fustr|407	IPR000679	Znf_GATA
jgi|Fustr|515146	IPR000679	Znf_GATA
jgi|Fustr|547188	IPR000679	Znf_GATA
jgi|Fustr|389171	IPR000679	Znf_GATA
jgi|Fustr|173950	IPR000679	Znf_GATA
jgi|Fustr|516518	IPR000679	Znf_GATA
jgi|Fustr|398197	IPR000679	Znf_GATA
jgi|Fustr|318799	IPR000679	Znf_GATA
jgi|Fustr|318822	IPR000679	Znf_GATA
jgi|Fusve|17965|FVEG_06055	IPR000679	Znf_GATA
jgi|Fusve|9759|FVEG_02033	IPR000679	Znf_GATA
jgi|Fusve|3680|FVEG_08570	IPR000679	Znf_GATA
jgi|Fusve|11237|FVEG_17393	IPR000679	Znf_GATA
jgi|Fusve|8536|FVEG_12138	IPR000679	Znf_GATA
jgi|Fusve|15059|FVEG_04118	IPR000679	Znf_GATA
jgi|Fusve|13132|FVEG_02788	IPR000679	Znf_GATA
jgi|Fusve|3678|FVEG_08569	IPR000679	Znf_GATA
jgi|Fusfu|13400|FFUJ_10874	IPR000679	Znf_GATA
jgi|Fusfu|2379|FFUJ_05048	IPR000679	Znf_GATA
jgi|Fusfu|1565|FFUJ_00530	IPR000679	Znf_GATA
jgi|Fusfu|8824|FFUJ_06143	IPR000679	Znf_GATA
jgi|Fusfu|7198|FFUJ_07383	IPR000679	Znf_GATA
jgi|Fusfu|6095|FFUJ_13691	IPR000679	Znf_GATA
jgi|Fusfu|13955|FFUJ_11427	IPR000679	Znf_GATA
jgi|Fusfu|2998|FFUJ_04434	IPR000679	Znf_GATA
jgi|Fusfu|13401|FFUJ_10875	IPR000679	Znf_GATA
jgi|Fusfu|3669|FFUJ_03765	IPR000679	Znf_GATA
jgi|Fusre|502863	IPR000679	Znf_GATA
jgi|Fusre|213672	IPR000679	Znf_GATA
jgi|Fusre|579073	IPR000679	Znf_GATA
jgi|Fusre|742834	IPR000679	Znf_GATA
jgi|Fusre|688970	IPR000679	Znf_GATA
jgi|Fusre|496605	IPR000679	Znf_GATA
jgi|Fusre|713943	IPR000679	Znf_GATA
jgi|Fusre|135095	IPR000679	Znf_GATA
jgi|Fusre|327789	IPR000679	Znf_GATA
jgi|Fusre|690840	IPR000679	Znf_GATA
jgi|Fusre|504620	IPR000679	Znf_GATA
jgi|Fusco|626382	IPR000679	Znf_GATA
jgi|Fusco|629419	IPR000679	Znf_GATA
jgi|Fusco|574178	IPR000679	Znf_GATA
jgi|Fusco|9118	IPR000679	Znf_GATA
jgi|Fusco|507622	IPR000679	Znf_GATA
jgi|Fusco|554118	IPR000679	Znf_GATA
jgi|Fusco|391217	IPR000679	Znf_GATA
jgi|Fusco|616095	IPR000679	Znf_GATA
jgi|Fusco|143715	IPR000679	Znf_GATA
jgi|Fusco|500542	IPR000679	Znf_GATA
jgi|Fusco|502445	IPR000679	Znf_GATA
jgi|Fusco|391228	IPR000679	Znf_GATA
jgi|Fusco|303376	IPR000679	Znf_GATA
jgi|FoxII5|20764	IPR000679	Znf_GATA
jgi|FoxII5|18148	IPR000679	Znf_GATA
jgi|FoxII5|1332551	IPR000679	Znf_GATA
jgi|FoxII5|1002364	IPR000679	Znf_GATA
jgi|FoxII5|1335649	IPR000679	Znf_GATA
jgi|FoxII5|1345651	IPR000679	Znf_GATA
jgi|FoxII5|1037793	IPR000679	Znf_GATA
jgi|FoxII5|1344501	IPR000679	Znf_GATA
jgi|FoxII5|1030590	IPR000679	Znf_GATA
jgi|FoxII5|5264	IPR000679	Znf_GATA
jgi|Fusoxrad|5117|FOCG_12879	IPR000679	Znf_GATA
jgi|Fusoxrad|14299|FOCG_04306	IPR000679	Znf_GATA
jgi|Fusoxrad|10573|FOCG_02543	IPR000679	Znf_GATA
jgi|Fusoxrad|17818|FOCG_06401	IPR000679	Znf_GATA
jgi|Fusoxrad|8569|FOCG_15431	IPR000679	Znf_GATA
jgi|Fusoxrad|6327|FOCG_13802	IPR000679	Znf_GATA
jgi|Fusoxrad|11694|FOCG_03239	IPR000679	Znf_GATA
jgi|Fusoxrad|6965|FOCG_14196	IPR000679	Znf_GATA
jgi|FusoxFo47|275734	IPR000679	Znf_GATA
jgi|FusoxFo47|9678	IPR000679	Znf_GATA
jgi|FusoxFo47|35308	IPR000679	Znf_GATA
jgi|FusoxFo47|1311	IPR000679	Znf_GATA
jgi|FusoxFo47|232343	IPR000679	Znf_GATA
jgi|FusoxFo47|30444	IPR000679	Znf_GATA
jgi|FusoxFo47|15486	IPR000679	Znf_GATA
jgi|FusoxFo47|234107	IPR000679	Znf_GATA
jgi|FusoxFo47|320153	IPR000679	Znf_GATA
jgi|FusoxFo47|219916	IPR000679	Znf_GATA
jgi|Fusoxlyc|2117|FOWG_01438	IPR000679	Znf_GATA
jgi|Fusoxlyc|3955|FOWG_11002	IPR000679	Znf_GATA
jgi|Fusoxlyc|21203|FOWG_07781	IPR000679	Znf_GATA
jgi|Fusoxlyc|996|FOWG_00744	IPR000679	Znf_GATA
jgi|Fusoxlyc|24075|FOWG_09546	IPR000679	Znf_GATA
jgi|Fusoxlyc|17330|FOWG_05700	IPR000679	Znf_GATA
jgi|Fusoxlyc|12596|FOWG_15860	IPR000679	Znf_GATA
jgi|Fusoxlyc|3179|FOWG_10485	IPR000679	Znf_GATA
jgi|Fox26365|378408	IPR000679	Znf_GATA
jgi|Fox26365|221963	IPR000679	Znf_GATA
jgi|Fox26365|420073	IPR000679	Znf_GATA
jgi|Fox26365|399217	IPR000679	Znf_GATA
jgi|Fox26365|97466	IPR000679	Znf_GATA
jgi|Fox26365|34959	IPR000679	Znf_GATA
jgi|Fox26365|403489	IPR000679	Znf_GATA
jgi|Fox26365|354347	IPR000679	Znf_GATA
jgi|Fox26365|225026	IPR000679	Znf_GATA
jgi|Fox26365|401966	IPR000679	Znf_GATA
jgi|Fox26365|407814	IPR000679	Znf_GATA
jgi|Fox26365|192063	IPR000679	Znf_GATA
jgi|Fusoxmel|23950|FOMG_10588	IPR000679	Znf_GATA
jgi|Fusoxmel|10593|FOMG_03540	IPR000679	Znf_GATA
jgi|Fusoxmel|8673|FOMG_15342	IPR000679	Znf_GATA
jgi|Fusoxmel|25198|FOMG_11288	IPR000679	Znf_GATA
jgi|Fusoxmel|17618|FOMG_06736	IPR000679	Znf_GATA
jgi|Fusoxmel|4457|FOMG_12572	IPR000679	Znf_GATA
jgi|Fusoxmel|2926|FOMG_01821	IPR000679	Znf_GATA
jgi|Fusoxmel|8452|FOMG_18728	IPR000679	Znf_GATA
jgi|Fusoxmel|7719|FOMG_18638	IPR000679	Znf_GATA
jgi|Fusoxmel|16510|FOMG_17013	IPR000679	Znf_GATA
jgi|Fusoxmel|16237|FOMG_19236	IPR000679	Znf_GATA
jgi|Fusox|24457|FOXG_06266	IPR000679	Znf_GATA
jgi|Fusox|19591|FOXG_03727	IPR000679	Znf_GATA
jgi|Fusox|5219|FOXG_09938	IPR000679	Znf_GATA
jgi|Fusox|22692|FOXG_05342	IPR000679	Znf_GATA
jgi|Fusox|17102|FOXG_03165	IPR000679	Znf_GATA
jgi|Fusox|3326|FOXG_08613	IPR000679	Znf_GATA
jgi|Fusox|2006|FOXG_01037	IPR000679	Znf_GATA
jgi|Fusox|15880|FOXG_15540	IPR000679	Znf_GATA
jgi|Fusox|18130|FOXG_15997	IPR000679	Znf_GATA
jgi|Fusox|14964|FOXG_14899	IPR000679	Znf_GATA
jgi|Fusox|18261|FOXG_22236	IPR000679	Znf_GATA
jgi|Fusox|15068|FOXG_14975	IPR000679	Znf_GATA
jgi|Fusox32931|10371|FOYG_04770	IPR000679	Znf_GATA
jgi|Fusox32931|11461|FOYG_05454	IPR000679	Znf_GATA
jgi|Fusox32931|15673|FOYG_08160	IPR000679	Znf_GATA
jgi|Fusox32931|4100|FOYG_15315	IPR000679	Znf_GATA
jgi|Fusox32931|12522|FOYG_06254	IPR000679	Znf_GATA
jgi|Fusox32931|1423|FOYG_01134	IPR000679	Znf_GATA
jgi|Fusox32931|17886|FOYG_09634	IPR000679	Znf_GATA
jgi|Fusox32931|22855|FOYG_13293	IPR000679	Znf_GATA
jgi|FoxMRL8996|329847	IPR000679	Znf_GATA
jgi|FoxMRL8996|329113	IPR000679	Znf_GATA
jgi|FoxMRL8996|317394	IPR000679	Znf_GATA
jgi|FoxMRL8996|72341	IPR000679	Znf_GATA
jgi|FoxMRL8996|105798	IPR000679	Znf_GATA
jgi|FoxMRL8996|86292	IPR000679	Znf_GATA
jgi|FoxMRL8996|492987	IPR000679	Znf_GATA
jgi|FoxMRL8996|26375	IPR000679	Znf_GATA
jgi|FoxMRL8996|339241	IPR000679	Znf_GATA
jgi|FoxMRL8996|437585	IPR000679	Znf_GATA
jgi|FoxPHW726|229854	IPR000679	Znf_GATA
jgi|FoxPHW726|387253	IPR000679	Znf_GATA
jgi|FoxPHW726|437230	IPR000679	Znf_GATA
jgi|FoxPHW726|35785	IPR000679	Znf_GATA
jgi|FoxPHW726|255854	IPR000679	Znf_GATA
jgi|FoxPHW726|247172	IPR000679	Znf_GATA
jgi|FoxPHW726|396283	IPR000679	Znf_GATA
jgi|FoxPHW726|257154	IPR000679	Znf_GATA
jgi|FoxPHW726|45748	IPR000679	Znf_GATA
jgi|FoxPHW726|401244	IPR000679	Znf_GATA
jgi|FoxPHW726|259205	IPR000679	Znf_GATA
jgi|FoxPHW726|263194	IPR000679	Znf_GATA
jgi|FoxPHW726|261715	IPR000679	Znf_GATA
jgi|Fusoxvas|8987|FOTG_01523	IPR000679	Znf_GATA
jgi|Fusoxvas|14877|FOTG_11027	IPR000679	Znf_GATA
jgi|Fusoxvas|18569|FOTG_03527	IPR000679	Znf_GATA
jgi|Fusoxvas|23458|FOTG_04940	IPR000679	Znf_GATA
jgi|Fusoxvas|17918|FOTG_12423	IPR000679	Znf_GATA
jgi|Fusoxvas|16310|FOTG_02949	IPR000679	Znf_GATA
jgi|Fusoxvas|21936|FOTG_04434	IPR000679	Znf_GATA
jgi|Fusoxvas|14263|FOTG_10599	IPR000679	Znf_GATA
jgi|Fusoxvas|11093|FOTG_17663	IPR000679	Znf_GATA
jgi|Fusoxvas|21239|FOTG_13877	IPR000679	Znf_GATA
jgi|Fusoxvas|17705|FOTG_18663	IPR000679	Znf_GATA
jgi|Fusoxpis|18650|FOVG_07922	IPR000679	Znf_GATA
jgi|Fusoxpis|21222|FOVG_09522	IPR000679	Znf_GATA
jgi|Fusoxpis|12365|FOVG_04514	IPR000679	Znf_GATA
jgi|Fusoxpis|13503|FOVG_05226	IPR000679	Znf_GATA
jgi|Fusoxpis|3639|FOVG_12997	IPR000679	Znf_GATA
jgi|Fusoxpis|15520|FOVG_06212	IPR000679	Znf_GATA
jgi|Fusoxpis|502|FOVG_00377	IPR000679	Znf_GATA
jgi|Fusoxpis|6362|FOVG_19078	IPR000679	Znf_GATA
jgi|Fusoxpis|6053|FOVG_18989	IPR000679	Znf_GATA
jgi|Fusoxpis|5472|FOVG_14200	IPR000679	Znf_GATA
jgi|Fusoxrap|14145|FOQG_02880	IPR000679	Znf_GATA
jgi|Fusoxrap|8774|FOQG_01676	IPR000679	Znf_GATA
jgi|Fusoxrap|20975|FOQG_04424	IPR000679	Znf_GATA
jgi|Fusoxrap|12674|FOQG_10236	IPR000679	Znf_GATA
jgi|Fusoxrap|3403|FOQG_06500	IPR000679	Znf_GATA
jgi|Fusoxrap|15945|FOQG_11431	IPR000679	Znf_GATA
jgi|Fusoxrap|16846|FOQG_03355	IPR000679	Znf_GATA
jgi|Fusoxrap|21946|FOQG_13609	IPR000679	Znf_GATA
jgi|Fusoxcon|6723|FOPG_13947	IPR000679	Znf_GATA
jgi|Fusoxcon|18718|FOPG_07971	IPR000679	Znf_GATA
jgi|Fusoxcon|8865|FOPG_00455	IPR000679	Znf_GATA
jgi|Fusoxcon|11644|FOPG_05288	IPR000679	Znf_GATA
jgi|Fusoxcon|19110|FOPG_08207	IPR000679	Znf_GATA
jgi|Fusoxcon|10708|FOPG_04953	IPR000679	Znf_GATA
jgi|Fusoxcon|81|FOPG_00055	IPR000679	Znf_GATA
jgi|Fusoxcon|20163|FOPG_17715	IPR000679	Znf_GATA
jgi|Fusoxcon|1209|FOPG_18801	IPR000679	Znf_GATA
jgi|Fusoxcon|24496|FOPG_10637	IPR000679	Znf_GATA
jgi|FoxFo5176|507021	IPR000679	Znf_GATA
jgi|FoxFo5176|538090	IPR000679	Znf_GATA
jgi|FoxFo5176|242031	IPR000679	Znf_GATA
jgi|FoxFo5176|93494	IPR000679	Znf_GATA
jgi|FoxFo5176|85052	IPR000679	Znf_GATA
jgi|FoxFo5176|254575	IPR000679	Znf_GATA
jgi|FoxFo5176|49650	IPR000679	Znf_GATA
jgi|FoxFo5176|40739	IPR000679	Znf_GATA
jgi|FoxFo5176|427313	IPR000679	Znf_GATA
jgi|FoxFo5176|328249	IPR000679	Znf_GATA
jgi|Sacce|1505|YDR464W	IPR009071	HMG_box_dom
jgi|Sacce|6413|YPR052C	IPR009071	HMG_box_dom
jgi|Sacce|3805|YKL032C	IPR009071	HMG_box_dom
jgi|Sacce|339|YBR089C-A	IPR009071	HMG_box_dom
jgi|Sacce|1017|YDL002C	IPR009071	HMG_box_dom
jgi|Sacce|6426|YPR065W	IPR009071	HMG_box_dom
jgi|Sacce|1199|YDR174W	IPR009071	HMG_box_dom
jgi|Sacce|4747|YMR072W	IPR009071	HMG_box_dom
jgi|Schpo|567|nhp6	IPR009071	HMG_box_dom
jgi|Schpo|3185|matmc_2	IPR009071	HMG_box_dom
jgi|Schpo|3193|matmc_1	IPR009071	HMG_box_dom
jgi|Schpo|5129|SPMTR.04	IPR009071	HMG_box_dom
jgi|Schpo|180|lsd2	IPR009071	HMG_box_dom
jgi|Schpo|3985|ste11	IPR009071	HMG_box_dom
jgi|Schpo|2980|SPBC28F2.11	IPR009071	HMG_box_dom
jgi|Schpo|3289|SPBC19G7.04	IPR009071	HMG_box_dom
jgi|Schpo|2719|lsd1	IPR009071	HMG_box_dom
jgi|Schpo|499|nht1	IPR009071	HMG_box_dom
jgi|Schpo|5126|matPc	IPR009071	HMG_box_dom
jgi|Schpo|954|cmb1	IPR009071	HMG_box_dom
jgi|Aspnid|9268|AN2885	IPR009071	HMG_box_dom
jgi|Aspnid|5420|AN1267	IPR009071	HMG_box_dom
jgi|Aspnid|6328|AN10103	IPR009071	HMG_box_dom
jgi|Aspnid|2634|AN3549	IPR009071	HMG_box_dom
jgi|Aspnid|2496|AN3667	IPR009071	HMG_box_dom
jgi|Aspnid|7664|AN1962	IPR009071	HMG_box_dom
jgi|Aspnid|421|AN4734	IPR009071	HMG_box_dom
jgi|Aspacri|198529	IPR009071	HMG_box_dom
jgi|Aspacri|208215	IPR009071	HMG_box_dom
jgi|Aspacri|175272	IPR009071	HMG_box_dom
jgi|Aspacri|227107	IPR009071	HMG_box_dom
jgi|Aspacri|214827	IPR009071	HMG_box_dom
jgi|Aspacri|205903	IPR009071	HMG_box_dom
jgi|Neucr|1421|NCU09120	IPR009071	HMG_box_dom
jgi|Neucr|9775|NCU06874	IPR009071	HMG_box_dom
jgi|Neucr|10379|NCU02326	IPR009071	HMG_box_dom
jgi|Neucr|1168|NCU03126	IPR009071	HMG_box_dom
jgi|Neucr|890|NCU02695	IPR009071	HMG_box_dom
jgi|Neucr|2778|NCU03481	IPR009071	HMG_box_dom
jgi|Neucr|1005|NCU09995	IPR009071	HMG_box_dom
jgi|Neucr|2460|NCU02819	IPR009071	HMG_box_dom
jgi|Neucr|4909|NCU07568	IPR009071	HMG_box_dom
jgi|Neucr|487|NCU01960	IPR009071	HMG_box_dom
jgi|Neucr|969|NCU09387	IPR009071	HMG_box_dom
jgi|Magor|3463|MGG_01325	IPR009071	HMG_box_dom
jgi|Magor|1329|MGG_09915	IPR009071	HMG_box_dom
jgi|Magor|1847|MGG_05641	IPR009071	HMG_box_dom
jgi|Magor|3843|MGG_01641	IPR009071	HMG_box_dom
jgi|Magor|11221|MGG_03959	IPR009071	HMG_box_dom
jgi|Magor|2283|MGG_04489	IPR009071	HMG_box_dom
jgi|Magor|12037|MGG_02979	IPR009071	HMG_box_dom
jgi|Magor|12038|MGG_02978	IPR009071	HMG_box_dom
jgi|Magor|10311|MGG_00136	IPR009071	HMG_box_dom
jgi|Magor|2702|MGG_04374	IPR009071	HMG_box_dom
jgi|Magor|9422|MGG_00866	IPR009071	HMG_box_dom
jgi|Fusso|573493	IPR009071	HMG_box_dom
jgi|Fusso|544689	IPR009071	HMG_box_dom
jgi|Fusso|479878	IPR009071	HMG_box_dom
jgi|Fusso|508828	IPR009071	HMG_box_dom
jgi|Fusso|541895	IPR009071	HMG_box_dom
jgi|Fusso|477374	IPR009071	HMG_box_dom
jgi|Fusso|459689	IPR009071	HMG_box_dom
jgi|Fusso|168656	IPR009071	HMG_box_dom
jgi|Fusso|460164	IPR009071	HMG_box_dom
jgi|Fusso|411096	IPR009071	HMG_box_dom
jgi|Fusps|10099|FPSE_09108	IPR009071	HMG_box_dom
jgi|Fusps|7504|FPSE_06551	IPR009071	HMG_box_dom
jgi|Fusps|10218|FPSE_11788	IPR009071	HMG_box_dom
jgi|Fusps|749|FPSE_01400	IPR009071	HMG_box_dom
jgi|Fusps|400|FPSE_00047	IPR009071	HMG_box_dom
jgi|Fusps|10484|FPSE_02664	IPR009071	HMG_box_dom
jgi|Fusps|1430|FPSE_11538	IPR009071	HMG_box_dom
jgi|Fusps|1253|FPSE_01812	IPR009071	HMG_box_dom
jgi|Fusps|4856|FPSE_08224	IPR009071	HMG_box_dom
jgi|Fusgr|9308|FGSG_08890	IPR009071	HMG_box_dom
jgi|Fusgr|8227|FGSG_07116	IPR009071	HMG_box_dom
jgi|Fusgr|1589|FGSG_01366	IPR009071	HMG_box_dom
jgi|Fusgr|9305|FGSG_08893	IPR009071	HMG_box_dom
jgi|Fusgr|1402|FGSG_01201	IPR009071	HMG_box_dom
jgi|Fusgr|7815|FGSG_06760	IPR009071	HMG_box_dom
jgi|Fusgr|7942|FGSG_13004	IPR009071	HMG_box_dom
jgi|Fusgr|475|FGSG_00385	IPR009071	HMG_box_dom
jgi|Fusgr|5993|FGSG_05151	IPR009071	HMG_box_dom
jgi|Fusgr|865|FGSG_00729	IPR009071	HMG_box_dom
jgi|Fusven|546549	IPR009071	HMG_box_dom
jgi|Fusven|558086	IPR009071	HMG_box_dom
jgi|Fusven|554617	IPR009071	HMG_box_dom
jgi|Fusven|313633	IPR009071	HMG_box_dom
jgi|Fusven|489956	IPR009071	HMG_box_dom
jgi|Fusven|522177	IPR009071	HMG_box_dom
jgi|Fusven|98659	IPR009071	HMG_box_dom
jgi|Fusven|503821	IPR009071	HMG_box_dom
jgi|Fusven|71600	IPR009071	HMG_box_dom
jgi|Fustr|508192	IPR009071	HMG_box_dom
jgi|Fustr|467471	IPR009071	HMG_box_dom
jgi|Fustr|474181	IPR009071	HMG_box_dom
jgi|Fustr|419499	IPR009071	HMG_box_dom
jgi|Fustr|131324	IPR009071	HMG_box_dom
jgi|Fustr|508362	IPR009071	HMG_box_dom
jgi|Fustr|492398	IPR009071	HMG_box_dom
jgi|Fustr|486700	IPR009071	HMG_box_dom
jgi|Fustr|507716	IPR009071	HMG_box_dom
jgi|Fusve|2150|FVEG_01328	IPR009071	HMG_box_dom
jgi|Fusve|2460|FVEG_01504	IPR009071	HMG_box_dom
jgi|Fusve|16106|FVEG_04822	IPR009071	HMG_box_dom
jgi|Fusve|16836|FVEG_05227	IPR009071	HMG_box_dom
jgi|Fusve|1288|FVEG_00840	IPR009071	HMG_box_dom
jgi|Fusve|2942|FVEG_08051	IPR009071	HMG_box_dom
jgi|Fusve|10539|FVEG_02489	IPR009071	HMG_box_dom
jgi|Fusve|16606|FVEG_15594	IPR009071	HMG_box_dom
jgi|Fusve|619|FVEG_00454	IPR009071	HMG_box_dom
jgi|Fusfu|4377|FFUJ_02729	IPR009071	HMG_box_dom
jgi|Fusfu|700|FFUJ_14410	IPR009071	HMG_box_dom
jgi|Fusfu|4645|FFUJ_02997	IPR009071	HMG_box_dom
jgi|Fusfu|1587|FFUJ_00508	IPR009071	HMG_box_dom
jgi|Fusfu|5790|FFUJ_13386	IPR009071	HMG_box_dom
jgi|Fusfu|8364|FFUJ_05685	IPR009071	HMG_box_dom
jgi|Fusfu|1198|FFUJ_00897	IPR009071	HMG_box_dom
jgi|Fusfu|4760|FFUJ_03111	IPR009071	HMG_box_dom
jgi|Fusfu|525|FFUJ_01566	IPR009071	HMG_box_dom
jgi|Fusre|589453	IPR009071	HMG_box_dom
[truncated: 26,979 more rows]

## Sheet: Table S3
Table S3. Curated TFs in phytopathogens
TF	Alternative Name	Species	Name (Species_TF)	Genome ID	Uniprot ID	Biological Functions	TF Type (IPR)	Reference Link
Cmr1	CmrA	Alternaria alternata	AaCmr1	AA0117_g1201	A0A075QC79_ALTAL	DHN Pathway/Spore Development	Znf_C2H2_type and Zn2-C6_fun-type_DNA-bd	https://www.microbiologyresearch.org/docserver/fulltext/micro/160/9/1845_mic079046.pdf?expires=1632343722&id=id&accname=guest&checksum=ECA39F8CE429FA422F8E74259CBE820D
Cmr1		Alternaria brassicicola	AbCmr1	JF487829	G3F820_ALTBR	Melanin Biosynthesis and Suppresses Virulence	Znf_C2H2_type and Zn2-C6_fun-type_DNA-bd	https://journals.plos.org/plospathogens/article?id=10.1371/journal.ppat.1002974
Dep6		Alternaria brassicicola	AbDep6	FJ977165	DEP6_ALTBR	Virulence	Zn2-C6_fun-type_DNA-bd	https://apsjournals.apsnet.org/doi/pdf/10.1094/MPMI-22-10-1258
Pf2		Alternaria brassicicola	AbPf2	JQ899199	T1PTC5_ALTBR	Biosynthesis	Zn2-C6_fun-type_DNA-bd	https://www.ncbi.nlm.nih.gov/pmc/articles/PMC6828707/
Vf19		Alternaria brassicicola	AbVf19	JN835469	K4H1X2_ALTBR	Virulence	Znf_C2H2_type	https://www.osti.gov/servlets/purl/1241203
Sre1		Aureobasidium pullulans	ApSre1	JN086999	G8FXW3_AURPU	Virulence	Znf_GATA	https://link.springer.com/article/10.1007%2Fs10534-013-9672-9
Ltf1		Botrytis cinerea	BcLtf1	BofuT4_P093440.1	G2YE74_BOTF4	Virulence and Light Responses	Znf_GATA	https://journals.plos.org/plosgenetics/article?id=10.1371/journal.pgen.1004040
Toxe		Cochliobolus carbonum	CcToxe	AF038874	TOXE_COCCA	Toxin Biosynthesis	bZIP	https://www.sciencedirect.com/science/article/pii/S1087184501913052?via%3Dihub
Cmr1		Cochliobolus heterostrophus	ChCmr1	DQ902714	Q06F33_COCHE	Melanin Biosynthesis	Znf_C2H2_type and Zn2-C6_fun-type_DNA-bd	https://www.ncbi.nlm.nih.gov/pmc/articles/PMC1828933/pdf/0264-06.pdf
AreA	Clnr1	Colletotrichum lindemuthianum	ClAreA	AY168017	Q8J1X6_COLLN	Nitrogen Regulation	Znf_GATA	https://www.researchgate.net/publication/10804793_CLNR1_the_AREANIT2-like_global_nitrogen_regulator_of_the_plant_fungal_pathogen_Colletotrichum_lindemuthianum_is_required_for_the_infection_cycle
Clta1		Colletotrichum lindemuthianum	ClClta1	AF190427	Q9HG15_COLLN	Biotrophy/Necrotrophy	Zn2-C6_fun-type_DNA-bd	https://www.ncbi.nlm.nih.gov/pmc/articles/PMC149071/pdf/PC12091579.pdf
Tri6		Fusarium culmorum	FcTri6	AF480836	Q8J298_FUSCU	DON Production	Znf_C2H2_type	https://sfamjournals.onlinelibrary.wiley.com/doi/10.1111/1462-2920.13279
Fum21		Fusarium fujikuroi	FfFum21	FFUJ_09240	S0ENJ5_GIBF5	Nitrogen Regulation	Zn2-C6_fun-type_DNA-bd	https://link.springer.com/content/pdf/10.1007/s00253-016-7426-7.pdf
AbaA		Fusarium graminearum	FgAbaA	KC825340	ABAA_GIBZE	Conidiogenesis	TEA/ATTS_dom	https://journals.plos.org/plosone/article?id=10.1371/journal.pone.0072915
Ap1		Fusarium graminearum	FgAp1	FGSG_08800	I1RWW4_GIBZE	Oxidative Stress Response	bZIP	https://journals.plos.org/plosone/article?id=10.1371/journal.pone.0083377
Fct1		Fusarium graminearum	FgFct1	FGSG_01182	I1RC79_GIBZE	Virulence/Mycotoxin Production	CBFA_NFYB_domain	https://www.nature.com/articles/s41598-020-61885-4?proof=t
Fct2		Fusarium graminearum	FgFct2	FGSG_05304	I1RMV4_GIBZE	Virulence/Mycotoxin Production	CBFA_NFYB_domain	https://www.nature.com/articles/s41598-020-61885-4?proof=t
Fgm4		Fusarium graminearum	FgFgm4	FGSG_10994	FGM4_GIBZE	Virulence	Ankyrin_rpt	https://www.nature.com/articles/s41467-019-08726-9
Fgp1		Fusarium graminearum	FgFgp1	FGSG_12164	WOR1_GIBZE	Toxin Synthesis	Gti1/Pac2	https://journals.plos.org/plospathogens/article?id=10.1371/journal.ppat.1002724
Fhs1		Fusarium graminearum	FgFhs1	FGSG_01176	I1RC73_GIBZE	Virulence/DNA Damage Response	Zn2-C6_fun-type_DNA-bd	https://www.nature.com/articles/srep21572.pdf
Fsr1		Fusarium graminearum	FgFsr1	FGSG_01665	I1RDG9_GIBZE	Virulence and Female Fertility	WD40_repeat	https://apsjournals.apsnet.org/doi/pdf/10.1094/MPMI-19-0725
Gra2		Fusarium graminearum	FgGra2	FGSG_11658	GRA2_GIBZE	Virulence and Toxin Biosynthesis	bHLH_dom	https://pubs.acs.org/doi/10.1021/jacs.8b10017
Myt2		Fusarium graminearum	FgMyt2	FGSG_07546.3	I1RTN5_GIBZE	Perithecium Regulation	SANT/Myb	https://www.ncbi.nlm.nih.gov/pmc/articles/PMC3359310/
Myt3		Fusarium graminearum	FgMyt3	FGSG_00324	I1RA07_GIBZE	Pathogenesis/Sexual Development	SANT/Myb	https://journals.plos.org/plosone/article?id=10.1371/journal.pone.0094359
Not3		Fusarium graminearum	FgNot3	FGSG_13746	I1SA65_GIBZE	Virulence/Sexual Development	CCR4-NOT_su3/5	https://journals.plos.org/plosone/article?id=10.1371/journal.pone.0147481
Rfx1		Fusarium graminearum	FgRfx1	FGSG_07420	I1RTB9_GIBZE	Virulence/Sexual Development, Maintenance of Genome Integrity	DNA-bd_RFX	https://www.ncbi.nlm.nih.gov/pmc/articles/PMC3957585/
Skn7		Fusarium graminearum	FgSkn7	FGSG_06359.1	I1RQL4_GIBZE	Virulence	HSF_DNA-bd	https://sfamjournals.onlinelibrary.wiley.com/doi/10.1111/1462-2920.12561
Spt3		Fusarium graminearum	FgSpt3	FGSG_05091.1	I1RMA5_GIBZE	Conidiation/Mycelium Growth	TFIID_TAF13	https://academic.oup.com/femsle/article/351/1/42/501566
Spt8		Fusarium graminearum	FgSpt8	FGSG_02801.1	I1RGE1_GIBZE	Conidiation/Mycelium Growth	WD40_repeat	https://academic.oup.com/femsle/article/351/1/42/501566
StuA		Fusarium graminearum	FgStuA	FGSG_10129	STUA_GIBZE	Spore Development, Pathogenicity, and Secondary Metabolism	KilA_N/APSES_HTH	https://pubmed.ncbi.nlm.nih.gov/20879840/
Swi6		Fusarium graminearum	FgSwi6	FGSG_04220	I1RK32_GIBZE	Vegetative Growth/Meiosis	KilA_N/APSES_HTH	https://www.ncbi.nlm.nih.gov/pmc/articles/PMC4968638/
Tri10		Fusarium graminearum	FgTri10	FGSG_03538	I1RIA7_GIBZE	DON Production	Fun_TF	https://sfamjournals.onlinelibrary.wiley.com/doi/10.1111/1462-2920.13279
VeA		Fusarium graminearum	FgVeA	FGSG_11955	VEA_GIBZE	Virulence/Secondary Metabolism	Velvet_dom	https://www.sciencedirect.com/science/article/pii/S1087184512001077?via%3Dihub
Zif1		Fusarium graminearum	FgZif1	FGSG_01555	I1RD66_GIBZE	DON Production	bZIP	https://pubmed.ncbi.nlm.nih.gov/20879840/
Ren1		Fusarium oxysporum	FoRen1	FOMG_07199	X0A814_FUSOX	Toxin Synthesis/Reproduction	disordered	https://www.ncbi.nlm.nih.gov/pmc/articles/PMC1470687/pdf/15020411.pdf
AreA		Fusarium oxysporum	FoAreA	FOXG_03165	A0A0C4DHQ4_FUSO4	Nitrogen Regulation	Znf_GATA	https://www.ncbi.nlm.nih.gov/pmc/articles/PMC2929112/
Atf1		Fusarium oxysporum	FoAtf1	FOXG_05265	A0A0D2XMT8_FUSO4	Virulence	bZIP	https://journals.plos.org/plosgenetics/article?id=10.1371/journal.pgen.1006401
Con7-1		Fusarium oxysporum	FoCon7-1	FOXG_11503	A0A0J9WR03_FUSO4	Virulence	Znf_C2H2_type	https://pubmed.ncbi.nlm.nih.gov/25271883/
Ctf1		Fusarium oxysporum	FoCtf1	FOXG_04196	A0A0J9WJR4_FUSO4	Virulence	Zn2-C6_fun-type_DNA-bd	https://www.ncbi.nlm.nih.gov/pmc/articles/PMC4064970/
Ctf2		Fusarium oxysporum	FoCtf2	FOXG_01610	A0A0D2XCI7_FUSO4	Virulence	Zn2-C6_fun-type_DNA-bd	https://apsjournals.apsnet.org/doi/pdf/10.1094/MPMI-03-13-0082-R
Cti6		Fusarium oxysporum	FoCti6	FOXG_03318	A0A0D2XHC0_FUSO4	Virulence	Znf_PHD	https://www.ncbi.nlm.nih.gov/pmc/articles/PMC2687792/
Czf1		Fusarium oxysporum	FoCzf1	FOXG_00578	A0A0D2X9L3_FUSO4	Virulence	Znf_C2H2_type	https://link.springer.com/article/10.1007%2Fs00294-019-00931-9
Ebr1		Fusarium oxysporum	FoEbr1	FOXG_05408	A0A0D2XN79_FUSO4	Virulence	Zn2-C6_fun-type_DNA-bd	https://www.ncbi.nlm.nih.gov/pmc/articles/PMC8232035/pdf/MPP-22-882.pdf
Ebr2		Fusarium oxysporum	FoEbr2	FOXG_14277	A0A0D2YD93_FUSO4	Virulence	Zn2-C6_fun-type_DNA-bd	https://www.ncbi.nlm.nih.gov/pmc/articles/PMC5140021/
Fnr1		Fusarium oxysporum	FoFnr1	DQ387858	Q27QB2_FUSOX	Nitrogen Regulation	Znf_GATA	https://bsppjournals.onlinelibrary.wiley.com/doi/10.1111/j.1364-3703.2006.00354.x
Fow2		Fusarium oxysporum	FoFow2	FOXG_06378	A0A0C4DHT6_FUSO4	Virulence	Zn2-C6_fun-type_DNA-bd	https://onlinelibrary.wiley.com/doi/10.1111/j.1365-2958.2006.05554.x
Ftf1		Fusarium oxysporum	FoFtf1	FOXG_17458	A0A0J9WAS0_FUSO4	Virulence	Zn2-C6_fun-type_DNA-bd	https://www.ncbi.nlm.nih.gov/pmc/articles/PMC6638452/
Ftf2		Fusarium oxysporum	FoFtf2	FOXG_09390	A0A0J9WP80_FUSO4	Virulence	Zn2-C6_fun-type_DNA-bd	https://bsppjournals.onlinelibrary.wiley.com/doi/10.1111/mpp.12373
Fub12		Fusarium oxysporum	FoFub12	FOXG_15235	FUB12_FUSO4	Virulence	Zn2-C6_fun-type_DNA-bd	https://www.ncbi.nlm.nih.gov/pmc/articles/PMC6738028/
Hapx		Fusarium oxysporum	FoHapx	FOXG_07577	A0A0J9V321_FUSO4	Virulence	bZIP	https://www.ncbi.nlm.nih.gov/pmc/articles/PMC3480304/pdf/3805.pdf
LaeA		Fusarium oxysporum	FoLaeA	FOXG_00975	LAEA_FUSO4	Virulence/Conidiation	SAM-dependent_MTases	https://onlinelibrary.wiley.com/doi/10.1111/mmi.12082
MeaB		Fusarium oxysporum	FoMeaB	FOXG_02277	A0A0D2XEE5_FUSO4	Virulence	bZIP	https://www.ncbi.nlm.nih.gov/pmc/articles/PMC2929112/pdf/2459.pdf
Nmr1		Fusarium oxysporum	FoNmr1	FOXG_05080	A0A0J9URT5_FUSO4	Nitrogen Regulation	NmrA-like	https://www.ncbi.nlm.nih.gov/pmc/articles/PMC2929112/
PacC		Fusarium oxysporum	FoPacC	AY125958	PACC_FUSO4	Virulence	Znf_C2H2_type	https://onlinelibrary.wiley.com/doi/full/10.1046/j.1365-2958.2003.03465.x
PacCa		Fusarium oxysporum	FoPacCa	FOYG_15914	W9HHF0_FUSOX	pH Response	Znf_C2H2_type	https://www.nature.com/articles/s42003-020-0770-2
PacCb		Fusarium oxysporum	FoPacCb	FOYG_17204	W9HF81_FUSOX	pH Response	Znf_C2H2_type	https://www.nature.com/articles/s42003-020-0770-3
PacCc		Fusarium oxysporum	FoPacCc	FOYG_17356	W9HH43_FUSOX	pH Response	Znf_C2H2_type	https://www.nature.com/articles/s42003-020-0770-4
PacCo		Fusarium oxysporum	FoPacCo	FOYG_02661	W9IZ91_FUSOX	pH Response	Znf_C2H2_type	https://www.nature.com/articles/s42003-020-0770-2
Rlm1		Fusarium oxysporum	FoRlm1	FOIG_06244	X0K485_FUSC4	Virulence/Cell Wall Biosynthesis	MADS-box	https://reader.elsevier.com/reader/sd/pii/S1878614620300210?token=03247D1B8AF1CB6711185F60AAE251B96C56DEBC8E8E037BDEB7047D98D03F9073E28C6C5285B4AEE41623170DE4CC2E&originRegion=us-east-1&originCreation=20211105143601
Sge1		Fusarium oxysporum	FoSge1	FOXG_10510	WOR1_FUSO4	Parasitic Growth/Effector Secretion	Gti1/Pac2	https://journals.plos.org/plospathogens/article?id=10.1371/journal.ppat.1000637
Snt2		Fusarium oxysporum	FoSnt2	FOXG_01993	A0A0J9UGB1_FUSO4	Conidia Production	Znf_PHD and Znf_GATA	https://www.ncbi.nlm.nih.gov/pmc/articles/PMC6640382/
Sod1		Fusarium oxysporum	FoSod1	FOTG_01421	X0M8U7_FUSOX	Growth/Hydrogen Peroxide Sensitivity	SOD_Cu_Zn_dom	https://www.ncbi.nlm.nih.gov/pmc/articles/PMC7960929/
Ste12		Fusarium oxysporum	FoSte12	FOXG_02103	A0A0C4DHQ0_FUSO4	Virulence	Znf_C2H2_type	https://apsjournals.apsnet.org/doi/10.1094/MPMI-22-7-0830
VeA		Fusarium oxysporum	FoVeA	FOXG_11273	VEA_FUSO4	Conidia Production	Velvet_dom	https://onlinelibrary.wiley.com/doi/10.1111/mmi.12082
VelB		Fusarium oxysporum	FoVelB	FOXG_00016	VELB_FUSO4	Conidia Production	Velvet_dom	https://www.sciencedirect.com/science/article/pii/S1087184512001077?via%3Dihub
velC		Fusarium oxysporum	FoVelC	FOXG_02050	A0A0J9WHR9_FUSO4	Conidia Production	Velvet_dom	https://onlinelibrary.wiley.com/doi/10.1111/mmi.12082
Wc1		Fusarium oxysporum	FoWc1	FOXG_03727.2	A0A0C4DHR0_FUSO4	Carotenogenesis, Aerial Hyphae Development	Znf_GATA	https://www.ncbi.nlm.nih.gov/pmc/articles/PMC2446679/
XlnR		Fusarium oxysporum	FoXlnR	FOXG_06395	A0A0J9V026_FUSO4	Regulation of Xylanase Genes	Zn2-C6_fun-type_DNA-bd	https://apsjournals.apsnet.org/doi/abs/10.1094/MPMI-20-8-0977?url_ver=Z39.88-2003&rfr_id=ori:rid:crossref.org&rfr_dat=cr_pub%20%200pubmed
ZafA		Fusarium oxysporum	FoZafA	FOXG_00370	A0A0D2X910_FUSO4	Virulence	Znf_C2H2_type	https://bsppjournals.onlinelibrary.wiley.com/doi/full/10.1111/mpp.12891
Art1		Fusarium verticilioides	FvArt1	FVEG_02083	W7LUF6_GIBM7	Starch Hydrolysis and Mycotoxin Production	Zn2-C6_fun-type_DNA-bd	https://bsppjournals.onlinelibrary.wiley.com/doi/epdf/10.1111/mpp.12328
Fug1		Fusarium verticilioides	FvFug1	FVEG_04008	W7LS89_GIBM7	Virulence/Sexual Development/Fumonisin biosynthesis	AreA_GATA	https://bsppjournals.onlinelibrary.wiley.com/doi/epdf/10.1111/mpp.12414
Mef2		Fusarium verticilioides	FvMef2	FVEG_01965	W7LTW0_GIBM7	Virulence	MADS_MEF2-like	https://www.microbiologyresearch.org/content/journal/micro/10.1099/mic.0.068775-0#tab2
Zfr1		Fusarium verticilioides	FvZfr1	AY493199	Q6RT43_GIBMO	Fumonisin Biosynthesis	Zn2-C6_fun-type_DNA-bd	https://bsppjournals.onlinelibrary.wiley.com/doi/10.1111/j.1364-3703.2007.00458.x
Hap2		Fusarium verticillioides	FvHap2	FVEG_00807	W7LWT0_GIBM7	Growth/Secondary Metabolism	NFYA	https://reader.elsevier.com/reader/sd/pii/S1087184514000814?token=FA110A6E9F51260732FE2A57DA733A9D2E04E7DC1B291C5D3B7892983D59C09E7E8B4F4A860B0A6AEE26E66D8FAD5179&originRegion=us-east-1&originCreation=20211004173513
Hap3p		Fusarium verticillioides	FvHap3p	FVEG_08087	W7MB59_GIBM7	Growth/Secondary Metabolism	CBFA_NFYB_domain	https://reader.elsevier.com/reader/sd/pii/S1087184514000814?token=FA110A6E9F51260732FE2A57DA733A9D2E04E7DC1B291C5D3B7892983D59C09E7E8B4F4A860B0A6AEE26E66D8FAD5179&originRegion=us-east-1&originCreation=20211004173513
Cpc1	CpcA	Leptospaeria maculans	LmCpc1	XP_001930759	B2VQT2_PYRTR	Cross-pathway Control System	bZIP	https://bmcmicrobiol.biomedcentral.com/track/pdf/10.1186/1471-2180-11-169.pdf
Ap1		Magnaporthe oryzae	MoAp1	MGG_12814	G4N6V5_MAGO7	Oxidative Stress Response	bZIP	https://journals.plos.org/plospathogens/article?id=10.1371/journal.ppat.1001302
AreA	Nut1	Magnaporthe oryzae	MoAreA	MGG_02755	NUT1_MAGO7	Nitrogen Regulation	Znf_GATA	https://proteomesci.biomedcentral.com/track/pdf/10.1186/s12953-017-0128-y.pdf
Cdtf1		Magnaporthe oryzae	MoCdtf1	MGG_11346	G4MU85_MAGO7	cAMP-induced Appressorium Formation	Gal11_coact	https://journals.plos.org/plospathogens/article?id=10.1371/journal.ppat.1002385
Cos1		Magnaporthe oryzae	MoCos1	MGG_03977	G4NGZ9_MAGO7	Virulence/Conidium Morphology	Znf_C2H2_type	https://apsjournals.apsnet.org/doi/abs/10.1094/MPMI-22-4-0402?url_ver=Z39.88-2003&rfr_id=ori:rid:crossref.org&rfr_dat=cr_pub%20%200pubmed
Crz1		Magnaporthe oryzae	MoCrz1	MGG_05133.8	G4N4P0_MAGO7	Growth and Pathogenicity	Znf_C2H2_type	https://www.sciencedirect.com/science/article/pii/S1087184508002521?via%3Dihub
Fkh1		Magnaporthe oryzae	MoFkh1	MGG_06258.7	G4N8G7_MAGO7	Mycelial Growth/Conidial Germination	Fork_head_dom	https://www.ppjonline.org/journal/view.php?id=10.5423/PPJ.OA.02.2014.0018
Hox		Magnaporthe oryzae	MoHox	MGG_12865.6	G4N8D9_MAGO7	Conidiation and Appressorium Development	Homeobox_dom	https://journals.plos.org/plosgenetics/article?id=10.1371/journal.pgen.1000757
Mcm1		Magnaporthe oryzae	MoMcm1	MGG_02773.6	G4NJ14_MAGO7	Male Fertility, Microconidium Production and Virulence	MADS_SRF-like	https://onlinelibrary.wiley.com/doi/10.1111/j.1365-2958.2011.07556.x
Sfl1		Magnaporthe oryzae	MoSfl1	MGG_06971	G4MNV0_MAGO7	Virulence/Heat Tolerance	HSF_DNA-bd	https://journals.plos.org/plosone/article?id=10.1371/journal.pone.0019951
Som1		Magnaporthe oryzae	MoSom1	MGG_04708	G4MR98_MAGO7	Spore Formation	disordered	https://journals.plos.org/plospathogens/article?id=10.1371/journal.ppat.1002385
Swi6		Magnaporthe oryzae	MoSwi6	MGG_09869.6	SWI6_MAGO7	Conidial Morphogenesis	KilA_N/APSES_HTH	https://pubmed.ncbi.nlm.nih.gov/22321443/
Tdg2		Magnaporthe oryzae	MoTdg2	MGG_00501.7	G4NBR8_MAGO7	Virulence/Adhesion Germination/Appressorium Formation	Znf_C2H2_type	https://www.sciencedirect.com/science/article/pii/S1087184513001023?via%3Dihub
Tra1		Magnaporthe oryzae	MoTra1	EU921420	B5LXZ8_MAGGR	Virulence/Adhesion Germination/Appressorium Formation	Zn2-C6_fun-type_DNA-bd	https://www.sciencedirect.com/science/article/pii/S1087184513001023?via%3Dihub
Ycp4		Magnaporthe oryzae	MoYcp4	MGG_01569	G4MTI8_MAGO7	Conidiogenesis/Growth	FMN_Rdtase-like	https://www.ncbi.nlm.nih.gov/pmc/articles/PMC6638285/
Zif1		Magnaporthe oryzae	MoZif1	MGG_03288.6	G4N9G2_MAGO7	Virulence	bZIP	https://apsjournals.apsnet.org/doi/pdf/10.1094/MPMI-06-10-0129
Znf1		Magnaporthe oryzae	MoZnf1	MGG_14931.6	G4NH64_MAGO7	Virulence	Znf_C2H2_type	https://apsjournals.apsnet.org/doi/pdf/10.1094/MPMI-09-15-0201-R
SreA		Penicillium digitatum	PdSreA	KJ939329	A0A088MWZ0_PENDI	Virulence/Prochloraz Resistance	bHLH_dom	https://journals.plos.org/plosone/article?id=10.1371/journal.pone.0117115
Fkh1		Sclerotinia sclerotiorum	SsFkh1	XP_001591914.1	A7EPW1_SCLS1	Virulence/Sclerotial Development	Fork_head_dom	https://bsppjournals.onlinelibrary.wiley.com/doi/epdf/10.1111/mpp.12453
Cib1		Ustilago maydis	UmCib1	UMAG_11782	A0A0D1DVW2_USTMA	Unfolded protein response/Expression of Genes Encoding Secreted Virulence Factors	bZIP	https://journals.plos.org/plosone/article?id=10.1371/journal.pone.0153861
Fox1		Ustilago maydis	UmFox1	UMAG_01523	A0A0D1CV96_USTMA	Virulence/Tumor Development	Fork_head_dom	https://apsjournals.apsnet.org/doi/pdf/10.1094/MPMI-23-9-1118
Ndt80		Ustilago maydis	UmNdt80	UMAG_02775	A0A0D1CSE1_USTMA	Meiosis/Teliospre Formation	NDT80_DNA-bd_dom	https://www.sciencedirect.com/science/article/pii/S1087184516300780
Prf1		Ustilago maydis	UmPrf1	U40753	Q99101_USTMD	Virulence	HMG_box_dom	https://onlinelibrary.wiley.com/doi/10.1111/j.1365-2958.2009.06676.x
Rbf1		Ustilago maydis	UmRbf1	A1UM_03172	L3Q3P2_ECOLX	Sexual Development	Znf_C2H2_type	https://journals.plos.org/plospathogens/article?id=10.1371/journal.ppat.1001035
Cpc1		Vericillium dahliae	VdCpc1	EGY20484	G2XIR5_VERDV	Cross-Pathway Control of Amino Acid Biosynthesis	bZIP	https://apsjournals.apsnet.org/doi/pdf/10.1094/MPMI-06-13-0181-R
Nuc2		Vericillium dahliae	VdNuc2	VDAG_00896	G2WSX3_VERDV	Regulates Phosphate Responsibe Signaling and Metabolism Pathway	Ankyrin_rpt and SPX_dom	https://journals.plos.org/plosone/article?id=10.1371/journal.pone.0145190
Pf		Vericillium dahliae	VdPf	VDAG_08521	G2XED6_VERDV	Conidia Production	Zn2-C6_fun-type_DNA-bd	https://www.ncbi.nlm.nih.gov/pmc/articles/PMC6638448/

## Sheet: Table S4
Table S4. Ortholog copy number of characterized TFs of phytopathogens across 30 genomes
TF	TF_Rep	Family	Overlap With IPR Domain Based Analysis	EIf	Average_Fo	Average_non_Fo	NRRL26365	Fo5176	II5	MRL8996	PHW726	NRRL32931	Fo47	Fol4287	PHW808	MN25	FoMelon	HDV247	CL57	PHW815	FoCotton	F. commune	F. fujikuroi	F. graminearum	F. pseudograminearum	F. redolens	F. solani	F. tricinctum	F. verticillioides	F. venenatum	NRRL26365	Fo5176	II5	MRL8996	PHW726	NRRL32931	Fo47	Fol4287	PHW808	MN25	FoMelon	HDV247	CL57	PHW815	FoCotton	F. commune	F. fujikuroi	F. graminearum	F. pseudograminearum
UmFox1	Fox1	Fork_head	Yes	0.5	0	1	0	0	0	0	0	0	0	0	0	0	0	0	0	0	0	1	1	1	1	1	1	1	1	1																jgi|Fusco|335619	jgi|Fusfu|7248|FFUJ_07433	jgi|Fusgr|11597|FGSG_10017	jgi|Fusps|3186|FPSE_03918
VdPf	Pf	Zn2-C6	Yes	0.514286	1	2.88889	1	1	1	1	1	1	1	1	1	1	1	1	1	1	1	4	3	2	2	2	5	3	2	3	jgi|Fox26365|88447	jgi|FoxFo5176|71915	jgi|FoxII5|1179605	jgi|FoxMRL8996|134219	jgi|FoxPHW726|6683	jgi|Fusox32931|7379|FOYG_02886	jgi|FusoxFo47|21743	jgi|Fusox|11830|FOXG_02014	jgi|Fusoxcon|19634|FOPG_08402	jgi|Fusoxlyc|10293|FOWG_02662	jgi|Fusoxmel|14400|FOMG_05053	jgi|Fusoxpis|8445|FOVG_02753	jgi|Fusoxrad|1048|FOCG_00724	jgi|Fusoxrap|1344|FOQG_00825	jgi|Fusoxvas|1306|FOTG_00805	jgi|Fusco|212749, jgi|Fusco|499530, jgi|Fusco|657724, jgi|Fusco|662209	jgi|Fusfu|3963|FFUJ_02320, jgi|Fusfu|4709|FFUJ_03061, jgi|Fusfu|6537|FFUJ_06723	jgi|Fusgr|7871|FGSG_06810, jgi|Fusgr|8757|FGSG_07568	jgi|Fusps|10151|FPSE_11855, jgi|Fusps|10957|FPSE_08021
FcTri6	Tri6	Znf_C2H2	Yes	0.75	0	0.333333	0	0	0	0	0	0	0	0	0	0	0	0	0	0	0	0	0	1	1	0	0	0	0	1																		jgi|Fusgr|4587|FGSG_03536	jgi|Fusps|5766|FPSE_12161
FfFum21	Fum21	Zn2-C6	Yes	0.75	0	0.333333	0	0	0	0	0	0	0	0	0	0	0	0	0	0	0	0	1	0	0	0	0	1	1	0																	jgi|Fusfu|12655|FFUJ_09240
AaCmr1, AbCmr1, ChCmr1	Cmr1	Znf_C2H2 and Zn2-C6	Yes	0.76	0.266667	0.666667	0	0	0	2	0	2	0	0	0	0	0	0	0	0	0	1	1	0	0	1	2	1	0	0				jgi|FoxMRL8996|322920, jgi|FoxMRL8996|323075		jgi|Fusox32931|86|FOYG_00077, jgi|Fusox32931|87|FOYG_00078										jgi|Fusco|554205	jgi|Fusfu|3680|FFUJ_03754
FoXlnR	XlnR	Zn2-C6	Yes	0.782609	1	1.55556	1	1	1	1	1	1	1	1	1	1	1	1	1	1	1	2	2	1	1	2	2	1	2	1	jgi|Fox26365|404757	jgi|FoxFo5176|533704	jgi|FoxII5|1026203	jgi|FoxMRL8996|75446	jgi|FoxPHW726|233346	jgi|Fusox32931|10578|FOYG_04912	jgi|FusoxFo47|220915	jgi|Fusox|24669|FOXG_06395	jgi|Fusoxcon|9081|FOPG_00605	jgi|Fusoxlyc|1215|FOWG_00888	jgi|Fusoxmel|23723|FOMG_10443	jgi|Fusoxpis|12586|FOVG_04664	jgi|Fusoxrad|10797|FOCG_02688	jgi|Fusoxrap|20752|FOQG_04276	jgi|Fusoxvas|18350|FOTG_03381	jgi|Fusco|283822, jgi|Fusco|596818	jgi|Fusfu|2865|FFUJ_04566, jgi|Fusfu|3781|FFUJ_02137	jgi|Fusgr|6181|FGSG_12714	jgi|Fusps|7684|FPSE_07164
FgFgm4	Fgm4	Ankyrin_rpt	No	0.784615	0.133333	0.444444	0	0	0	1	0	1	0	0	0	0	0	0	0	0	0	1	0	1	1	0	0	1	0	0				jgi|FoxMRL8996|434872		jgi|Fusox32931|19169|FOYG_10529										jgi|Fusco|513979		jgi|Fusgr|12675|FGSG_10994	jgi|Fusps|9167|FPSE_02489
MoTra1	Tra1	Zn2-C6	Yes	0.789474	0.666667	1.11111	1	1	1	1	1	1	1	1	0	1	0	0	1	0	0	1	1	1	1	1	1	2	1	1	jgi|Fox26365|411962	jgi|FoxFo5176|463027	jgi|FoxII5|1356563	jgi|FoxMRL8996|491879	jgi|FoxPHW726|433553	jgi|Fusox32931|7041|FOYG_02701	jgi|FusoxFo47|248699	jgi|Fusox|12160|FOXG_02188		jgi|Fusoxlyc|10632|FOWG_02846			jgi|Fusoxrad|714|FOCG_00541			jgi|Fusco|172797	jgi|Fusfu|4882|FFUJ_03233	jgi|Fusgr|8368|FGSG_13098	jgi|Fusps|10602|FPSE_03152
FoCtf1	Ctf1	Zn2-C6	Yes	0.8	1.13333	1.66667	1	1	2	1	1	1	1	1	1	1	1	1	1	1	2	2	2	1	1	1	2	2	3	1	jgi|Fox26365|72093	jgi|FoxFo5176|259009	jgi|FoxII5|1176044, jgi|FoxII5|1339905	jgi|FoxMRL8996|110711	jgi|FoxPHW726|109421	jgi|Fusox32931|753|FOYG_00603	jgi|FusoxFo47|287956	jgi|Fusox|20282|FOXG_04196	jgi|Fusoxcon|4722|FOPG_03310	jgi|Fusoxlyc|7682|FOWG_13801	jgi|Fusoxmel|9897|FOMG_02987	jgi|Fusoxpis|19334|FOVG_08476	jgi|Fusoxrad|3075|FOCG_11292	jgi|Fusoxrap|2842|FOQG_06339	jgi|Fusoxvas|12235|FOTG_09970, jgi|Fusoxvas|3726|FOTG_15842	jgi|Fusco|493495, jgi|Fusco|524740	jgi|Fusfu|10996|FFUJ_12262, jgi|Fusfu|3816|FFUJ_02173	jgi|Fusgr|2217|FGSG_01936	jgi|Fusps|2029|FPSE_09155
FoWc1	Wc1	Znf_GATA	Yes	0.808696	1.06667	1.55556	1	1	1	1	1	1	1	1	1	1	1	1	1	1	2	2	2	1	1	2	2	1	2	1	jgi|Fox26365|378408	jgi|FoxFo5176|93494	jgi|FoxII5|1037793	jgi|FoxMRL8996|105798	jgi|FoxPHW726|401244	jgi|Fusox32931|1423|FOYG_01134	jgi|FusoxFo47|15486	jgi|Fusox|19591|FOXG_03727	jgi|Fusoxcon|18718|FOPG_07971	jgi|Fusoxlyc|17330|FOWG_05700	jgi|Fusoxmel|10593|FOMG_03540	jgi|Fusoxpis|18650|FOVG_07922	jgi|Fusoxrad|17818|FOCG_06401	jgi|Fusoxrap|14145|FOQG_02880	jgi|Fusoxvas|14877|FOTG_11027, jgi|Fusoxvas|21239|FOTG_13877	jgi|Fusco|143715, jgi|Fusco|596746	jgi|Fusfu|3830|FFUJ_02187, jgi|Fusfu|6095|FFUJ_13691	jgi|Fusgr|9192|FGSG_07941	jgi|Fusps|11358|FPSE_10791
FoVelC	VelC	Velvet	No	0.857143	1	1.33333	1	1	1	1	1	1	1	1	1	1	1	1	1	1	1	1	1	1	1	1	1	3	1	2	jgi|Fox26365|347348	jgi|FoxFo5176|433546	jgi|FoxII5|1178610	jgi|FoxMRL8996|471386	jgi|FoxPHW726|380742	jgi|Fusox32931|7325|FOYG_02850	jgi|FusoxFo47|289919	jgi|Fusox|11885|FOXG_02050	jgi|Fusoxcon|19691|FOPG_08439	jgi|Fusoxlyc|10350|FOWG_02698	jgi|Fusoxmel|14341|FOMG_05017	jgi|Fusoxpis|8386|FOVG_02717	jgi|Fusoxrad|994|FOCG_00688	jgi|Fusoxrap|1401|FOQG_00862	jgi|Fusoxvas|1365|FOTG_00842	jgi|Fusco|499381	jgi|Fusfu|4742|FFUJ_03093	jgi|Fusgr|7832|FGSG_06774	jgi|Fusps|10113|FPSE_11893
FgGra2	Gra2	bHLH	Yes	0.872727	0.0666667	0.222222	0	0	0	0	0	0	0	0	0	0	0	0	0	0	1	0	0	1	1	0	0	0	0	0															jgi|Fusoxvas|8349|FOTG_17295			jgi|Fusgr|57|FGSG_11658	jgi|Fusps|20|FPSE_07827
CcToxe	Toxe	bZIP	Yes	0.9	0	0.111111	0	0	0	0	0	0	0	0	0	0	0	0	0	0	0	0	1	0	0	0	0	0	0	0																	jgi|Fusfu|2086|FFUJ_00012
ClAreA, FoAreA, FoFnr1, MoAreA	AreA	Znf_GATA	Yes	0.9	1	1.22222	1	1	1	1	1	1	1	1	1	1	1	1	1	1	1	1	1	2	2	1	1	1	1	1	jgi|Fox26365|420073	jgi|FoxFo5176|538090	jgi|FoxII5|1345651	jgi|FoxMRL8996|329113	jgi|FoxPHW726|255854	jgi|Fusox32931|17886|FOYG_09634	jgi|FusoxFo47|275734	jgi|Fusox|17102|FOXG_03165	jgi|Fusoxcon|6723|FOPG_13947	jgi|Fusoxlyc|24075|FOWG_09546	jgi|Fusoxmel|25198|FOMG_11288	jgi|Fusoxpis|21222|FOVG_09522	jgi|Fusoxrad|6327|FOCG_13802	jgi|Fusoxrap|8774|FOQG_01676	jgi|Fusoxvas|8987|FOTG_01523	jgi|Fusco|502445	jgi|Fusfu|8824|FFUJ_06143	jgi|Fusgr|56|FGSG_11657, jgi|Fusgr|9600|FGSG_08634	jgi|Fusps|21|FPSE_07828, jgi|Fusps|4581|FPSE_10693
MoYcp4	Ycp4	FMN_Rdtase-like	No	0.914286	1.13333	1.33333	1	2	1	1	1	1	1	1	2	1	1	1	1	1	1	1	2	1	1	1	1	2	2	1	jgi|Fox26365|295712	jgi|FoxFo5176|371929, jgi|FoxFo5176|516291	jgi|FoxII5|580	jgi|FoxMRL8996|389380	jgi|FoxPHW726|358231	jgi|Fusox32931|5086|FOYG_16208	jgi|FusoxFo47|212935	jgi|Fusox|7298|FOXG_11312	jgi|Fusoxcon|14128|FOPG_16324, jgi|Fusoxcon|18341|FOPG_01219	jgi|Fusoxlyc|22647|FOWG_08622	jgi|Fusoxmel|766|FOMG_00597	jgi|Fusoxpis|2740|FOVG_01657	jgi|Fusoxrad|4559|FOCG_12435	jgi|Fusoxrap|22792|FOQG_05094	jgi|Fusoxvas|24755|FOTG_05537	jgi|Fusco|586867	jgi|Fusfu|14800|FFUJ_14104, jgi|Fusfu|484|FFUJ_01607	jgi|Fusgr|1628|FGSG_01403	jgi|Fusps|1466|FPSE_08554
FgMyt3	Myt3	SANT/Myb	Yes	0.947368	1	1.11111	1	1	1	1	1	1	1	1	1	1	1	1	1	1	1	1	1	2	1	1	1	1	1	1	jgi|Fox26365|393947	jgi|FoxFo5176|320984	jgi|FoxII5|1199068	jgi|FoxMRL8996|466354	jgi|FoxPHW726|438234	jgi|Fusox32931|13049|FOYG_06577	jgi|FusoxFo47|211065	jgi|Fusox|1486|FOXG_00743	jgi|Fusoxcon|22117|FOPG_01758	jgi|Fusoxlyc|19283|FOWG_06853	jgi|Fusoxmel|2380|FOMG_01488	jgi|Fusoxpis|1050|FOVG_00707	jgi|Fusoxrad|23454|FOCG_10272	jgi|Fusoxrap|16310|FOQG_03026	jgi|Fusoxvas|3502|FOTG_06235	jgi|Fusco|584111	jgi|Fusfu|1268|FFUJ_00827	jgi|Fusgr|12399|FGSG_11235, jgi|Fusgr|401|FGSG_00324	jgi|Fusps|333|FPSE_07686
FgRfx1	Rfx1	RFX	Yes	0.947368	1	1.11111	1	1	1	1	1	1	1	1	1	1	1	1	1	1	1	1	1	1	1	1	1	1	1	2	jgi|Fox26365|413312	jgi|FoxFo5176|527363	jgi|FoxII5|1411174	jgi|FoxMRL8996|430957	jgi|FoxPHW726|227800	jgi|Fusox32931|8558|FOYG_03559	jgi|FusoxFo47|219052	jgi|Fusox|10796|FOXG_01471	jgi|Fusoxcon|15066|FOPG_06505	jgi|Fusoxlyc|9219|FOWG_02033	jgi|Fusoxmel|15573|FOMG_05695	jgi|Fusoxpis|9566|FOVG_03385	jgi|Fusoxrad|2203|FOCG_01355	jgi|Fusoxrap|265|FOQG_00186	jgi|Fusoxvas|249|FOTG_00175	jgi|Fusco|207792	jgi|Fusfu|4144|FFUJ_02499	jgi|Fusgr|8599|FGSG_07420	jgi|Fusps|10812|FPSE_09383
FoAtf1	Atf1	bZIP	Yes	0.947368	1	1.11111	1	1	1	1	1	1	1	1	1	1	1	1	1	1	1	2	1	1	1	1	1	1	1	1	jgi|Fox26365|96263	jgi|FoxFo5176|40203	jgi|FoxII5|1060241	jgi|FoxMRL8996|153996	jgi|FoxPHW726|44520	jgi|Fusox32931|15546|FOYG_08078	jgi|FusoxFo47|34803	jgi|Fusox|22564|FOXG_05265	jgi|Fusoxcon|2767|FOPG_02844	jgi|Fusoxlyc|21339|FOWG_07866	jgi|Fusoxmel|17481|FOMG_06649	jgi|Fusoxpis|15386|FOVG_06123	jgi|Fusoxrad|14167|FOCG_04222	jgi|Fusoxrap|4437|FOQG_06927	jgi|Fusoxvas|16444|FOTG_03037	jgi|Fusco|507250, jgi|Fusco|538100	jgi|Fusfu|7125|FFUJ_07310	jgi|Fusgr|11737|FGSG_10142	jgi|Fusps|3318|FPSE_02636
FoLaeA	LaeA	SAM-dependent_MTases	No	0.947368	1	1.11111	1	1	1	1	1	1	1	1	1	1	1	1	1	1	1	1	1	1	1	1	2	1	1	1	jgi|Fox26365|15878	jgi|FoxFo5176|27201	jgi|FoxII5|1003094	jgi|FoxMRL8996|442376	jgi|FoxPHW726|381233	jgi|Fusox32931|12631|FOYG_06323	jgi|FusoxFo47|283248	jgi|Fusox|1904|FOXG_00975	jgi|Fusoxcon|170|FOPG_00122	jgi|Fusoxlyc|3289|FOWG_10556	jgi|Fusoxmel|2818|FOMG_01749	jgi|Fusoxpis|599|FOVG_00446	jgi|Fusoxrad|6858|FOCG_14125	jgi|Fusoxrap|16751|FOQG_03286	jgi|Fusoxvas|21843|FOTG_04364	jgi|Fusco|620126	jgi|Fusfu|1503|FFUJ_00592	jgi|Fusgr|778|FGSG_00657	jgi|Fusps|669|FPSE_04714
FoNmr1	Nmr1	NmrA-like	No	0.947368	1	1.11111	1	1	1	1	1	1	1	1	1	1	1	1	1	1	1	2	1	1	1	1	1	1	1	1	jgi|Fox26365|416513	jgi|FoxFo5176|3671	jgi|FoxII5|5958	jgi|FoxMRL8996|492706	jgi|FoxPHW726|443670	jgi|Fusox32931|15226|FOYG_07874	jgi|FusoxFo47|222802	jgi|Fusox|22239|FOXG_05080	jgi|Fusoxcon|3090|FOPG_03051	jgi|Fusoxlyc|21682|FOWG_08077	jgi|Fusoxmel|17148|FOMG_06440	jgi|Fusoxpis|15057|FOVG_05914	jgi|Fusoxrad|13828|FOCG_04013	jgi|Fusoxrap|2286|FOQG_15149	jgi|Fusoxvas|16773|FOTG_03249	jgi|Fusco|576049, jgi|Fusco|668611	jgi|Fusfu|6938|FFUJ_07123	jgi|Fusgr|11941|FGSG_10325	jgi|Fusps|3510|FPSE_12350
LmCpc1, VdCpc1	Cpc1	bZIP	Yes	0.947368	1	1.11111	1	1	1	1	1	1	1	1	1	1	1	1	1	1	1	1	1	1	1	1	1	2	1	1	jgi|Fox26365|223529	jgi|FoxFo5176|297893	jgi|FoxII5|1169270	jgi|FoxMRL8996|427718	jgi|FoxPHW726|234197	jgi|Fusox32931|9871|FOYG_04426	jgi|FusoxFo47|292323	jgi|Fusox|23962|FOXG_05954	jgi|Fusoxcon|694|FOPG_02505	jgi|Fusoxlyc|504|FOWG_00405	jgi|Fusoxmel|26163|FOMG_11838	jgi|Fusoxpis|11862|FOVG_04176	jgi|Fusoxrad|10078|FOCG_02203	jgi|Fusoxrap|9880|FOQG_08712	jgi|Fusoxvas|11284|FOTG_09444	jgi|Fusco|573891	jgi|Fusfu|3312|FFUJ_04122	jgi|Fusgr|10753|FGSG_09286	jgi|Fusps|12022|FPSE_09681
MoHox	Hox	Homeobox	Yes	0.947368	1	1.11111	1	1	1	1	1	1	1	1	1	1	1	1	1	1	1	1	1	1	1	2	1	1	1	1	jgi|Fox26365|238760	jgi|FoxFo5176|267621	jgi|FoxII5|1079749	jgi|FoxMRL8996|330940	jgi|FoxPHW726|81680	jgi|Fusox32931|20096|FOYG_11167	jgi|FusoxFo47|142270	jgi|Fusox|4495|FOXG_09424	jgi|Fusoxcon|23791|FOPG_02056	jgi|Fusoxlyc|16162|FOWG_05063	jgi|Fusoxmel|20376|FOMG_08256	jgi|Fusoxpis|22992|FOVG_10648	jgi|Fusoxrad|24430|FOCG_10950	jgi|Fusoxrap|18887|FOQG_03714	jgi|Fusoxvas|20225|FOTG_03900	jgi|Fusco|630498	jgi|Fusfu|9941|FFUJ_08605	jgi|Fusgr|6354|FGSG_05475	jgi|Fusps|7842|FPSE_03531
FoFub12	Fub12	Zn2-C6	Yes	0.978947	1.06667	1.11111	1	1	1	1	1	1	1	1	1	1	1	1	1	1	2	1	1	1	1	2	1	1	1	1	jgi|Fox26365|411484	jgi|FoxFo5176|384262	jgi|FoxII5|21542	jgi|FoxMRL8996|323329	jgi|FoxPHW726|239026	jgi|Fusox32931|9023|FOYG_03910	jgi|FusoxFo47|129387	jgi|Fusox|15176|FOXG_15235	jgi|Fusoxcon|1525|FOPG_11867	jgi|Fusoxlyc|14629|FOWG_16226	jgi|Fusoxmel|13235|FOMG_16507	jgi|Fusoxpis|10031|FOVG_03759	jgi|Fusoxrad|2666|FOCG_01713	jgi|Fusoxrap|14985|FOQG_10796	jgi|Fusoxvas|19938|FOTG_13439, jgi|Fusoxvas|5377|FOTG_16436	jgi|Fusco|596797	jgi|Fusfu|3763|FFUJ_02119	jgi|Fusgr|4965|FGSG_03207	jgi|Fusps|5409|FPSE_05968
MoSom1	Som1	disordered	No	0.978947	1.06667	1.11111	1	2	1	1	1	1	1	1	1	1	1	1	1	1	1	2	1	1	1	1	1	1	1	1	jgi|Fox26365|418928	jgi|FoxFo5176|34028, jgi|FoxFo5176|347833	jgi|FoxII5|1383158	jgi|FoxMRL8996|473311	jgi|FoxPHW726|406967	jgi|Fusox32931|16794|FOYG_08821	jgi|FusoxFo47|293876	jgi|Fusox|6300|FOXG_10626	jgi|Fusoxcon|15892|FOPG_06878	jgi|Fusoxlyc|11421|FOWG_14917	jgi|Fusoxmel|18831|FOMG_07414	jgi|Fusoxpis|16689|FOVG_06887	jgi|Fusoxrad|15454|FOCG_04981	jgi|Fusoxrap|1838|FOQG_05949	jgi|Fusoxvas|12510|FOTG_10118	jgi|Fusco|312939, jgi|Fusco|650212	jgi|Fusfu|7798|FFUJ_07982	jgi|Fusgr|3030|FGSG_02650	jgi|Fusps|2850|FPSE_00358
AbVf19, MoTdg2	Vf19/Tdg2	Znf_C2H2	Yes	1	1	1	1	1	1	1	1	1	1	1	1	1	1	1	1	1	1	1	1	1	1	1	1	1	1	1	jgi|Fox26365|414979	jgi|FoxFo5176|71429	jgi|FoxII5|1051678	jgi|FoxMRL8996|132293	jgi|FoxPHW726|395140	jgi|Fusox32931|7505|FOYG_02952	jgi|FusoxFo47|22164	jgi|Fusox|11705|FOXG_01955	jgi|Fusoxcon|25290|FOPG_02357	jgi|Fusoxlyc|10167|FOWG_02595	jgi|Fusoxmel|14527|FOMG_05118	jgi|Fusoxpis|8572|FOVG_02821	jgi|Fusoxrad|1173|FOCG_00790	jgi|Fusoxrap|1216|FOQG_00757	jgi|Fusoxvas|1188|FOTG_00739	jgi|Fusco|182393	jgi|Fusfu|4649|FFUJ_03001	jgi|Fusgr|7936|FGSG_06871	jgi|Fusps|10212|FPSE_11794
ApSre1	Sre1	Znf_GATA	Yes	1	1	1	1	1	1	1	1	1	1	1	1	1	1	1	1	1	1	1	1	1	1	1	1	1	1	1	jgi|Fox26365|403489	jgi|FoxFo5176|85052	jgi|FoxII5|20764	jgi|FoxMRL8996|72341	jgi|FoxPHW726|35785	jgi|Fusox32931|10371|FOYG_04770	jgi|FusoxFo47|30444	jgi|Fusox|24457|FOXG_06266	jgi|Fusoxcon|8865|FOPG_00455	jgi|Fusoxlyc|996|FOWG_00744	jgi|Fusoxmel|23950|FOMG_10588	jgi|Fusoxpis|12365|FOVG_04514	jgi|Fusoxrad|10573|FOCG_02543	jgi|Fusoxrap|20975|FOQG_04424	jgi|Fusoxvas|18569|FOTG_03527	jgi|Fusco|574178	jgi|Fusfu|2998|FFUJ_04434	jgi|Fusgr|11087|FGSG_09565	jgi|Fusps|11715|FPSE_00936
FgAbaA	AbaA	TEA/ATTS	Yes	1	1	1	1	1	1	1	1	1	1	1	1	1	1	1	1	1	1	1	1	1	1	1	1	1	1	1	jgi|Fox26365|440328	jgi|FoxFo5176|321198	jgi|FoxII5|2265	jgi|FoxMRL8996|522956	jgi|FoxPHW726|282198	jgi|Fusox32931|12871|FOYG_06458	jgi|FusoxFo47|283386	jgi|Fusox|1657|FOXG_00850	jgi|Fusoxcon|421|FOPG_00265	jgi|Fusoxlyc|19107|FOWG_06733	jgi|Fusoxmel|2568|FOMG_01610	jgi|Fusoxpis|848|FOVG_00582	jgi|Fusoxrad|6611|FOCG_13986	jgi|Fusoxrap|16504|FOQG_03147	jgi|Fusoxvas|21594|FOTG_04228	jgi|Fusco|543783	jgi|Fusfu|1393|FFUJ_00702	jgi|Fusgr|1043|FGSG_11850	jgi|Fusps|918|FPSE_11664
FgAp1, MoAp1	Ap1	bZIP	Yes	1	1	1	1	1	1	1	1	1	1	1	1	1	1	1	1	1	1	1	1	1	1	1	1	1	1	1	jgi|Fox26365|420568	jgi|FoxFo5176|97602	jgi|FoxII5|1068449	jgi|FoxMRL8996|447251	jgi|FoxPHW726|462779	jgi|Fusox32931|17518|FOYG_09425	jgi|FusoxFo47|43824	jgi|Fusox|16768|FOXG_02993	jgi|Fusoxcon|16377|FOPG_01154	jgi|Fusoxlyc|23692|FOWG_09335	jgi|Fusoxmel|24821|FOMG_11084	jgi|Fusoxpis|21594|FOVG_09731	jgi|Fusoxrad|5950|FOCG_13596	jgi|Fusoxrap|9146|FOQG_01886	jgi|Fusoxvas|8613|FOTG_01313	jgi|Fusco|220047	jgi|Fusfu|9006|FFUJ_06324	jgi|Fusgr|9411|FGSG_08800	jgi|Fusps|4754|FPSE_11967
FgFct1	Fct1	CBFA_NFYB	Yes	1	1	1	1	1	1	1	1	1	1	1	1	1	1	1	1	1	1	1	1	1	1	1	1	1	1	1	jgi|Fox26365|273783	jgi|FoxFo5176|447183	jgi|FoxII5|1052	jgi|FoxMRL8996|510173	jgi|FoxPHW726|425745	jgi|Fusox32931|14157|FOYG_07167	jgi|FusoxFo47|212303	jgi|Fusox|421|FOXG_00208	jgi|Fusoxcon|6343|FOPG_03790	jgi|Fusoxlyc|20397|FOWG_07463	jgi|Fusoxmel|1234|FOMG_00868	jgi|Fusoxpis|2164|FOVG_01315	jgi|Fusoxrad|22407|FOCG_09666	jgi|Fusoxrap|5717|FOQG_07478	jgi|Fusoxvas|2179|FOTG_05727	jgi|Fusco|694442	jgi|Fusfu|719|FFUJ_01374	jgi|Fusgr|1382|FGSG_01182	jgi|Fusps|1234|FPSE_01831
FgFct2	Fct2	CBFA_NFYB	Yes	1	1	1	1	1	1	1	1	1	1	1	1	1	1	1	1	1	1	1	1	1	1	1	1	1	1	1	jgi|Fox26365|48979	jgi|FoxFo5176|359737	jgi|FoxII5|11662	jgi|FoxMRL8996|467904	jgi|FoxPHW726|439701	jgi|Fusox32931|10543|FOYG_04889	jgi|FusoxFo47|272653	jgi|Fusox|24633|FOXG_06371	jgi|Fusoxcon|9043|FOPG_00579	jgi|Fusoxlyc|1177|FOWG_00862	jgi|Fusoxmel|23764|FOMG_10467	jgi|Fusoxpis|12546|FOVG_04637	jgi|Fusoxrad|10759|FOCG_02662	jgi|Fusoxrap|20794|FOQG_04301	jgi|Fusoxvas|18389|FOTG_03405	jgi|Fusco|602640	jgi|Fusfu|2887|FFUJ_04544	jgi|Fusgr|6155|FGSG_05304	jgi|Fusps|7660|FPSE_07188
FgFgp1, FoSge1	Sge1	Gti1/Pac2	No	1	1	1	1	1	1	1	1	1	1	1	1	1	1	1	1	1	1	1	1	1	1	1	1	1	1	1	jgi|Fox26365|418684	jgi|FoxFo5176|366297	jgi|FoxII5|1383046	jgi|FoxMRL8996|473200	jgi|FoxPHW726|118245	jgi|Fusox32931|16571|FOYG_08694	jgi|FusoxFo47|37963	jgi|Fusox|6062|FOXG_10510	jgi|Fusoxcon|12484|FOPG_15928	jgi|Fusoxlyc|7440|FOWG_13679	jgi|Fusoxmel|18588|FOMG_07283	jgi|Fusoxpis|16481|FOVG_06759	jgi|Fusoxrad|15239|FOCG_04855	jgi|Fusoxrap|2036|FOQG_06074	jgi|Fusoxvas|10586|FOTG_09103	jgi|Fusco|661119	jgi|Fusfu|7680|FFUJ_07864	jgi|Fusgr|2964|FGSG_12164	jgi|Fusps|2787|FPSE_08716
FgFsr1	Fsr1	WD40_repeat	No	1	1	1	1	1	1	1	1	1	1	1	1	1	1	1	1	1	1	1	1	1	1	1	1	1	1	1	jgi|Fox26365|295057	jgi|FoxFo5176|18601	jgi|FoxII5|140	jgi|FoxMRL8996|388695	jgi|FoxPHW726|357581	jgi|Fusox32931|5520|FOYG_16517	jgi|FusoxFo47|175068	jgi|Fusox|6853|FOXG_11042	jgi|Fusoxcon|12613|FOPG_05704	jgi|Fusoxlyc|23077|FOWG_08937	jgi|Fusoxmel|314|FOMG_00274	jgi|Fusoxpis|3181|FOVG_01977	jgi|Fusoxrad|4127|FOCG_12121	jgi|Fusoxrap|22365|FOQG_04782	jgi|Fusoxvas|24319|FOTG_05224	jgi|Fusco|587639	jgi|Fusfu|194|FFUJ_01896	jgi|Fusgr|1918|FGSG_01665	jgi|Fusps|1744|FPSE_11495
FgMyt2	Myt2	SANT/Myb	Yes	1	1	1	1	1	1	1	1	1	1	1	1	1	1	1	1	1	1	1	1	1	1	1	1	1	1	1	jgi|Fox26365|412905	jgi|FoxFo5176|527133	jgi|FoxII5|1044881	jgi|FoxMRL8996|490769	jgi|FoxPHW726|453381	jgi|Fusox32931|8784|FOYG_03707	jgi|FusoxFo47|238223	jgi|Fusox|15431|FOXG_15420	jgi|Fusoxcon|15737|FOPG_06806	jgi|Fusoxlyc|8994|FOWG_01881	jgi|Fusoxmel|15811|FOMG_05849	jgi|Fusoxpis|9791|FOVG_03534	jgi|Fusoxrad|2426|FOCG_01503	jgi|Fusoxrap|36|FOQG_00034	jgi|Fusoxvas|22751|FOTG_14519	jgi|Fusco|212203	jgi|Fusfu|4009|FFUJ_02366	jgi|Fusgr|8733|FGSG_07546	jgi|Fusps|10933|FPSE_10589
FgNot3	Not3	CCR4-NOT_su3/5	Yes	1	1	1	1	1	1	1	1	1	1	1	1	1	1	1	1	1	1	1	1	1	1	1	1	1	1	1	jgi|Fox26365|348100	jgi|FoxFo5176|38939	jgi|FoxII5|1058498	jgi|FoxMRL8996|432533	jgi|FoxPHW726|443595	jgi|Fusox32931|15179|FOYG_07844	jgi|FusoxFo47|33722	jgi|Fusox|22187|FOXG_05050	jgi|Fusoxcon|9609|FOPG_14893	jgi|Fusoxlyc|21732|FOWG_08110	jgi|Fusoxmel|17095|FOMG_06406	jgi|Fusoxpis|15005|FOVG_05881	jgi|Fusoxrad|13774|FOCG_03979	jgi|Fusoxrap|7185|FOQG_08198	jgi|Fusoxvas|16821|FOTG_03281	jgi|Fusco|350389	jgi|Fusfu|6910|FFUJ_07095	jgi|Fusgr|11973|FGSG_13746	jgi|Fusps|3538|FPSE_01219
FgSkn7	Skn7	HSF	Yes	1	1	1	1	1	1	1	1	1	1	1	1	1	1	1	1	1	1	1	1	1	1	1	1	1	1	1	jgi|Fox26365|68015	jgi|FoxFo5176|92837	jgi|FoxII5|1036576	jgi|FoxMRL8996|444188	jgi|FoxPHW726|103570	jgi|Fusox32931|1610|FOYG_01234	jgi|FusoxFo47|269448	jgi|Fusox|26629|FOXG_08113	jgi|Fusoxcon|24291|FOPG_10502	jgi|Fusoxlyc|17524|FOWG_05804	jgi|Fusoxmel|10788|FOMG_03641	jgi|Fusoxpis|18453|FOVG_07817	jgi|Fusoxrad|18011|FOCG_06504	jgi|Fusoxrap|13950|FOQG_02775	jgi|Fusoxvas|6169|FOTG_07482	jgi|Fusco|621628	jgi|Fusfu|6002|FFUJ_13598	jgi|Fusgr|7360|FGSG_06359	jgi|Fusps|8795|FPSE_01134
FgSpt3	Spt3	TFIID_TAF13	No	1	1	1	1	1	1	1	1	1	1	1	1	1	1	1	1	1	1	1	1	1	1	1	1	1	1	1	jgi|Fox26365|356567	jgi|FoxFo5176|296753	jgi|FoxII5|1312551	jgi|FoxMRL8996|370405	jgi|FoxPHW726|326840	jgi|Fusox32931|11428|FOYG_05432	jgi|FusoxFo47|259271	jgi|Fusox|3296|FOXG_08594	jgi|Fusoxcon|11675|FOPG_05310	jgi|Fusoxlyc|2081|FOWG_01414	jgi|Fusoxmel|4421|FOMG_12548	jgi|Fusoxpis|13467|FOVG_05201	jgi|Fusoxrad|11660|FOCG_03215	jgi|Fusoxrap|12639|FOQG_10212	jgi|Fusoxvas|23424|FOTG_04916	jgi|Fusco|604292	jgi|Fusfu|2398|FFUJ_05029	jgi|Fusgr|5924|FGSG_05091	jgi|Fusps|7438|FPSE_11303
FgSpt8	Spt8	WD40_repeat	No	1	1	1	1	1	1	1	1	1	1	1	1	1	1	1	1	1	1	1	1	1	1	1	1	1	1	1	jgi|Fox26365|236961	jgi|FoxFo5176|262423	jgi|FoxII5|11349	jgi|FoxMRL8996|193322	jgi|FoxPHW726|392185	jgi|Fusox32931|18908|FOYG_10297	jgi|FusoxFo47|225142	jgi|Fusox|16058|FOXG_15653	jgi|Fusoxcon|23489|FOPG_10280	jgi|Fusoxlyc|6312|FOWG_12867	jgi|Fusoxmel|8890|FOMG_15470	jgi|Fusoxpis|20186|FOVG_08850	jgi|Fusoxrad|21000|FOCG_08827	jgi|Fusoxrap|24087|FOQG_14335	jgi|Fusoxvas|15019|FOTG_11096	jgi|Fusco|258431	jgi|Fusfu|8253|FFUJ_05575	jgi|Fusgr|5427|FGSG_02801	jgi|Fusps|4962|FPSE_05591
FgStuA	StuA	APSES_HTH	Yes	1	1	1	1	1	1	1	1	1	1	1	1	1	1	1	1	1	1	1	1	1	1	1	1	1	1	1	jgi|Fox26365|234081	jgi|FoxFo5176|40275	jgi|FoxII5|1275736	jgi|FoxMRL8996|154229	jgi|FoxPHW726|44663	jgi|Fusox32931|15566|FOYG_08093	jgi|FusoxFo47|239922	jgi|Fusox|22583|FOXG_05278	jgi|Fusoxcon|2748|FOPG_02829	jgi|Fusoxlyc|21317|FOWG_07852	jgi|Fusoxmel|17500|FOMG_06664	jgi|Fusoxpis|15405|FOVG_06138	jgi|Fusoxrad|14189|FOCG_04237	jgi|Fusoxrap|4456|FOQG_06942	jgi|Fusoxvas|16424|FOTG_03022	jgi|Fusco|507101	jgi|Fusfu|7138|FFUJ_07323	jgi|Fusgr|11723|FGSG_10129	jgi|Fusps|3304|FPSE_02622
FgSwi6, MoSwi6	Swi6	APSES_HTH	Yes	1	1	1	1	1	1	1	1	1	1	1	1	1	1	1	1	1	1	1	1	1	1	1	1	1	1	1	jgi|Fox26365|7170	jgi|FoxFo5176|540028	jgi|FoxII5|1087084	jgi|FoxMRL8996|7431	jgi|FoxPHW726|238811	jgi|Fusox32931|21753|FOYG_12407	jgi|FusoxFo47|52461	jgi|Fusox|7437|FOXG_11409	jgi|Fusoxcon|1431|FOPG_11814	jgi|Fusoxlyc|13660|FOWG_03800	jgi|Fusoxmel|6626|FOMG_13876	jgi|Fusoxpis|24893|FOVG_11834	jgi|Fusoxrad|16900|FOCG_05820	jgi|Fusoxrap|5059|FOQG_07192	jgi|Fusoxvas|4386|FOTG_06660	jgi|Fusco|367528	jgi|Fusfu|12223|FFUJ_09671	jgi|Fusgr|3818|FGSG_04220	jgi|Fusps|6483|FPSE_10424
FgVeA, FoVeA	VeA	Velvet	No	1	1	1	1	1	1	1	1	1	1	1	1	1	1	1	1	1	1	1	1	1	1	1	1	1	1	1	jgi|Fox26365|219679	jgi|FoxFo5176|237899	jgi|FoxII5|1014246	jgi|FoxMRL8996|17519	jgi|FoxPHW726|56310	jgi|Fusox32931|5164|FOYG_16257	jgi|FusoxFo47|7966	jgi|Fusox|7214|FOXG_11273	jgi|Fusoxcon|18425|FOPG_01271	jgi|Fusoxlyc|22724|FOWG_08668	jgi|Fusoxmel|680|FOMG_00548	jgi|Fusoxpis|2823|FOVG_01708	jgi|Fusoxrad|4480|FOCG_12388	jgi|Fusoxrap|22710|FOQG_05045	jgi|Fusoxvas|24674|FOTG_05490	jgi|Fusco|568337	jgi|Fusfu|442|FFUJ_01649	jgi|Fusgr|1674|FGSG_11955	jgi|Fusps|1509|FPSE_08511
FgZif1, MoZif1	Zif1	bZIP	Yes	1	1	1	1	1	1	1	1	1	1	1	1	1	1	1	1	1	1	1	1	1	1	1	1	1	1	1	jgi|Fox26365|374360	jgi|FoxFo5176|319021	jgi|FoxII5|1200830	jgi|FoxMRL8996|15720	jgi|FoxPHW726|384021	jgi|Fusox32931|5356|FOYG_16388	jgi|FusoxFo47|247295	jgi|Fusox|7022|FOXG_11153	jgi|Fusoxcon|18615|FOPG_01405	jgi|Fusoxlyc|22912|FOWG_08802	jgi|Fusoxmel|485|FOMG_00413	jgi|Fusoxpis|3017|FOVG_01841	jgi|Fusoxrad|4287|FOCG_12254	jgi|Fusoxrap|22521|FOQG_04911	jgi|Fusoxvas|24478|FOTG_05355	jgi|Fusco|587312	jgi|Fusfu|325|FFUJ_01766	jgi|Fusgr|1795|FGSG_01555	jgi|Fusps|1624|FPSE_00779
FoCon7-1	Con7-1	Znf_C2H2	Yes	1	1	1	1	1	1	1	1	1	1	1	1	1	1	1	1	1	1	1	1	1	1	1	1	1	1	1	jgi|Fox26365|337857	jgi|FoxFo5176|439861	jgi|FoxII5|1279599	jgi|FoxMRL8996|476496	jgi|FoxPHW726|335071	jgi|Fusox32931|21886|FOYG_12507	jgi|FusoxFo47|206453	jgi|Fusox|7565|FOXG_11503	jgi|Fusoxcon|11185|FOPG_05116	jgi|Fusoxlyc|13521|FOWG_03699	jgi|Fusoxmel|6481|FOMG_13772	jgi|Fusoxpis|25036|FOVG_11936	jgi|Fusoxrad|17033|FOCG_05922	jgi|Fusoxrap|4916|FOQG_07088	jgi|Fusoxvas|4239|FOTG_06558	jgi|Fusco|364911	jgi|Fusfu|12315|FFUJ_09579	jgi|Fusgr|3910|FGSG_04134	jgi|Fusps|6397|FPSE_00154
FoCti6	Cti6	Znf_PHD	Yes	1	1	1	1	1	1	1	1	1	1	1	1	1	1	1	1	1	1	1	1	1	1	1	1	1	1	1	jgi|Fox26365|419688	jgi|FoxFo5176|99950	jgi|FoxII5|1072196	jgi|FoxMRL8996|184196	jgi|FoxPHW726|142357	jgi|Fusox32931|18198|FOYG_09811	jgi|FusoxFo47|225985	jgi|Fusox|17416|FOXG_03318	jgi|Fusoxcon|13470|FOPG_00880	jgi|Fusoxlyc|24393|FOWG_09725	jgi|Fusoxmel|4907|FOMG_12733	jgi|Fusoxpis|20899|FOVG_09338	jgi|Fusoxrad|21723|FOCG_09325	jgi|Fusoxrap|8446|FOQG_01492	jgi|Fusoxvas|9320|FOTG_01705	jgi|Fusco|241200	jgi|Fusfu|8673|FFUJ_05992	jgi|Fusgr|9735|FGSG_08516	jgi|Fusps|4451|FPSE_10166
FoCzf1	Czf1	Znf_C2H2	Yes	1	1	1	1	1	1	1	1	1	1	1	1	1	1	1	1	1	1	1	1	1	1	1	1	1	1	1	jgi|Fox26365|31795	jgi|FoxFo5176|320676	jgi|FoxII5|1007043	jgi|FoxMRL8996|42711	jgi|FoxPHW726|30287	jgi|Fusox32931|13387|FOYG_06760	jgi|FusoxFo47|314008	jgi|Fusox|1152|FOXG_00578	jgi|Fusoxcon|19354|FOPG_08293	jgi|Fusoxlyc|19625|FOWG_07041	jgi|Fusoxmel|2014|FOMG_01295	jgi|Fusoxpis|1400|FOVG_00901	jgi|Fusoxrad|23113|FOCG_10084	jgi|Fusoxrap|11587|FOQG_09634	jgi|Fusoxvas|3159|FOTG_06041	jgi|Fusco|567714	jgi|Fusfu|1100|FFUJ_00995	jgi|Fusgr|578|FGSG_00477	jgi|Fusps|496|FPSE_02006
FoHapx	Hapx	bZIP	Yes	1	1	1	1	1	1	1	1	1	1	1	1	1	1	1	1	1	1	1	1	1	1	1	1	1	1	1	jgi|Fox26365|61169	jgi|FoxFo5176|532724	jgi|FoxII5|1313386	jgi|FoxMRL8996|91481	jgi|FoxPHW726|96256	jgi|Fusox32931|2490|FOYG_01833	jgi|FusoxFo47|289140	jgi|Fusox|25849|FOXG_07577	jgi|Fusoxcon|9224|FOPG_04467	jgi|Fusoxlyc|18462|FOWG_06406	jgi|Fusoxmel|11733|FOMG_04257	jgi|Fusoxpis|17563|FOVG_07218	jgi|Fusoxrad|18932|FOCG_07109	jgi|Fusoxrap|13046|FOQG_02171	jgi|Fusoxvas|13827|FOTG_02606	jgi|Fusco|120861	jgi|Fusfu|5460|FFUJ_13058	jgi|Fusgr|6879|FGSG_05930	jgi|Fusps|8336|FPSE_03050
FoMeaB	MeaB	bZIP	Yes	1	1	1	1	1	1	1	1	1	1	1	1	1	1	1	1	1	1	1	1	1	1	1	1	1	1	1	jgi|Fox26365|232179	jgi|FoxFo5176|73808	jgi|FoxII5|1396406	jgi|FoxMRL8996|141141	jgi|FoxPHW726|329865	jgi|Fusox32931|6870|FOYG_02597	jgi|FusoxFo47|20100	jgi|Fusox|12326|FOXG_02277	jgi|Fusoxcon|25688|FOPG_11141	jgi|Fusoxlyc|10801|FOWG_02947	jgi|Fusoxmel|13893|FOMG_04763	jgi|Fusoxpis|7935|FOVG_02468	jgi|Fusoxrad|546|FOCG_00440	jgi|Fusoxrap|17209|FOQG_11643	jgi|Fusoxvas|1824|FOTG_01091	jgi|Fusco|497078	jgi|Fusfu|4972|FFUJ_03322	jgi|Fusgr|7701|FGSG_06664	jgi|Fusps|9996|FPSE_01581
FoRlm1	Rlm1	TF_MADSbox	Yes	1	1	1	1	1	1	1	1	1	1	1	1	1	1	1	1	1	1	1	1	1	1	1	1	1	1	1	jgi|Fox26365|404528	jgi|FoxFo5176|90753	jgi|FoxII5|1021773	jgi|FoxMRL8996|65267	jgi|FoxPHW726|40141	jgi|Fusox32931|9758|FOYG_04352	jgi|FusoxFo47|32294	jgi|Fusox|23845|FOXG_05887	jgi|Fusoxcon|578|FOPG_02428	jgi|Fusoxlyc|390|FOWG_00330	jgi|Fusoxmel|26044|FOMG_11766	jgi|Fusoxpis|11749|FOVG_04100	jgi|Fusoxrad|9956|FOCG_02128	jgi|Fusoxrap|9995|FOQG_08789	jgi|Fusoxvas|11395|FOTG_09519	jgi|Fusco|265786	jgi|Fusfu|3383|FFUJ_04051	jgi|Fusgr|10821|FGSG_09339	jgi|Fusps|11959|FPSE_05044
FoSnt2	Snt2	Znf_PHD and Znf_GATA	Yes	1	1	1	1	1	1	1	1	1	1	1	1	1	1	1	1	1	1	1	1	1	1	1	1	1	1	1	jgi|Fox26365|332498	jgi|FoxFo5176|386122	jgi|FoxII5|1319654	jgi|FoxMRL8996|525701	jgi|FoxPHW726|330143	jgi|Fusox32931|7433|FOYG_02911	jgi|FusoxFo47|217769	jgi|Fusox|11779|FOXG_01993	jgi|Fusoxcon|25512|FOPG_11035	jgi|Fusoxlyc|10242|FOWG_02636	jgi|Fusoxmel|14453|FOMG_05077	jgi|Fusoxpis|8499|FOVG_02779	jgi|Fusoxrad|1099|FOCG_00749	jgi|Fusoxrap|1286|FOQG_00799	jgi|Fusoxvas|1261|FOTG_00780	jgi|Fusco|594232	jgi|Fusfu|4687|FFUJ_03039	jgi|Fusgr|7895|FGSG_06833	jgi|Fusps|10173|FPSE_11833
FoSte12	Ste12	Znf_C2H2	Yes	1	1	1	1	1	1	1	1	1	1	1	1	1	1	1	1	1	1	1	1	1	1	1	1	1	1	1	jgi|Fox26365|231698	jgi|FoxFo5176|72590	jgi|FoxII5|1053498	jgi|FoxMRL8996|136603	jgi|FoxPHW726|5198	jgi|Fusox32931|7196|FOYG_02798	jgi|FusoxFo47|21149	jgi|Fusox|12006|FOXG_02103	jgi|Fusoxcon|1776|FOPG_02659	jgi|Fusoxlyc|10481|FOWG_02752	jgi|Fusoxmel|14217|FOMG_04961	jgi|Fusoxpis|8257|FOVG_02663	jgi|Fusoxrad|865|FOCG_00635	jgi|Fusoxrap|1525|FOQG_00918	jgi|Fusoxvas|1496|FOTG_00896	jgi|Fusco|176046	jgi|Fusfu|4796|FFUJ_03147	jgi|Fusgr|8465|FGSG_07310	jgi|Fusps|10686|FPSE_01067
FoVelB	VelB	Velvet	No	1	1	1	1	1	1	1	1	1	1	1	1	1	1	1	1	1	1	1	1	1	1	1	1	1	1	1	jgi|Fox26365|396323	jgi|FoxFo5176|473322	jgi|FoxII5|1013399	jgi|FoxMRL8996|20006	jgi|FoxPHW726|445116	jgi|Fusox32931|14551|FOYG_07376	jgi|FusoxFo47|7501	jgi|Fusox|25|FOXG_00016	jgi|Fusoxcon|13799|FOPG_05955	jgi|Fusoxlyc|22576|FOWG_08567	jgi|Fusoxmel|836|FOMG_00652	jgi|Fusoxpis|2674|FOVG_01602	jgi|Fusoxrad|4626|FOCG_12490	jgi|Fusoxrap|6416|FOQG_07796	jgi|Fusoxvas|2594|FOTG_05944	jgi|Fusco|490150	jgi|Fusfu|530|FFUJ_01561	jgi|Fusgr|1582|FGSG_01362	jgi|Fusps|1423|FPSE_11531
FoZafA	ZafA	Znf_C2H2	Yes	1	1	1	1	1	1	1	1	1	1	1	1	1	1	1	1	1	1	1	1	1	1	1	1	1	1	1	jgi|Fox26365|397603	jgi|FoxFo5176|473665	jgi|FoxII5|1009159	jgi|FoxMRL8996|37583	jgi|FoxPHW726|384429	jgi|Fusox32931|13828|FOYG_06984	jgi|FusoxFo47|5143	jgi|Fusox|754|FOXG_00370	jgi|Fusoxcon|12825|FOPG_05754	jgi|Fusoxlyc|20058|FOWG_07275	jgi|Fusoxmel|1574|FOMG_01059	jgi|Fusoxpis|1837|FOVG_01133	jgi|Fusoxrad|22732|FOCG_09851	jgi|Fusoxrap|5389|FOQG_07294	jgi|Fusoxvas|9922|FOTG_08741	jgi|Fusco|39726	jgi|Fusfu|891|FFUJ_01203	jgi|Fusgr|1204|FGSG_01022	jgi|Fusps|1066|FPSE_08586
FvHap2	Hap2	NFYA	Yes	1	1	1	1	1	1	1	1	1	1	1	1	1	1	1	1	1	1	1	1	1	1	1	1	1	1	1	jgi|Fox26365|327382	jgi|FoxFo5176|241024	jgi|FoxII5|1005602	jgi|FoxMRL8996|316836	jgi|FoxPHW726|396650	jgi|Fusox32931|13117|FOYG_06616	jgi|FusoxFo47|194814	jgi|Fusox|1411|FOXG_00707	jgi|Fusoxcon|22188|FOPG_01799	jgi|Fusoxlyc|19349|FOWG_06889	jgi|Fusoxmel|2304|FOMG_01447	jgi|Fusoxpis|1125|FOVG_00746	jgi|Fusoxrad|23383|FOCG_10235	jgi|Fusoxrap|11304|FOQG_09484	jgi|Fusoxvas|3426|FOTG_06195	jgi|Fusco|23794	jgi|Fusfu|1236|FFUJ_00859	jgi|Fusgr|437|FGSG_00352	jgi|Fusps|363|FPSE_00010
FvMef2, MoMcm1	Mef2/Mcm1	TF_MADSbox	Yes	1	1	1	1	1	1	1	1	1	1	1	1	1	1	1	1	1	1	1	1	1	1	1	1	1	1	1	jgi|Fox26365|348982	jgi|FoxFo5176|453807	jgi|FoxII5|1358564	jgi|FoxMRL8996|447322	jgi|FoxPHW726|129040	jgi|Fusox32931|17751|FOYG_09561	jgi|FusoxFo47|203299	jgi|Fusox|16969|FOXG_03102	jgi|Fusoxcon|16145|FOPG_01018	jgi|Fusoxlyc|23938|FOWG_09473	jgi|Fusoxmel|25060|FOMG_11215	jgi|Fusoxpis|21362|FOVG_09597	jgi|Fusoxrad|6195|FOCG_13731	jgi|Fusoxrap|8914|FOQG_01750	jgi|Fusoxvas|8853|FOTG_01451	jgi|Fusco|572576	jgi|Fusfu|8891|FFUJ_06209	jgi|Fusgr|9531|FGSG_08696	jgi|Fusps|4645|FPSE_11720
FvZfr1	Zfr1	Zn2-C6	Yes	1	1	1	1	1	1	1	1	1	1	1	1	1	1	1	1	1	1	1	1	1	1	1	1	1	1	1	jgi|Fox26365|219544	jgi|FoxFo5176|242033	jgi|FoxII5|1339441	jgi|FoxMRL8996|315281	jgi|FoxPHW726|399195	jgi|Fusox32931|5371|FOYG_16397	jgi|FusoxFo47|122921	jgi|Fusox|7008|FOXG_11142	jgi|Fusoxcon|18630|FOPG_01414	jgi|Fusoxlyc|22926|FOWG_08810	jgi|Fusoxmel|470|FOMG_00404	jgi|Fusoxpis|3032|FOVG_01850	jgi|Fusoxrad|4273|FOCG_12246	jgi|Fusoxrap|22508|FOQG_04903	jgi|Fusoxvas|24464|FOTG_05347	jgi|Fusco|490682	jgi|Fusfu|317|FFUJ_01774	jgi|Fusgr|1804|FGSG_01564	jgi|Fusps|1633|FPSE_00770
MoCdtf1	Cdtf1	Gal11_coact	No	1	1	1	1	1	1	1	1	1	1	1	1	1	1	1	1	1	1	1	1	1	1	1	1	1	1	1	jgi|Fox26365|411678	jgi|FoxFo5176|73867	jgi|FoxII5|1055257	jgi|FoxMRL8996|141286	jgi|FoxPHW726|433411	jgi|Fusox32931|6855|FOYG_02585	jgi|FusoxFo47|20041	jgi|Fusox|12344|FOXG_02288	jgi|Fusoxcon|25671|FOPG_11128	jgi|Fusoxlyc|10818|FOWG_02960	jgi|Fusoxmel|13876|FOMG_04750	jgi|Fusoxpis|7918|FOVG_02455	jgi|Fusoxrad|530|FOCG_00427	jgi|Fusoxrap|17192|FOQG_11630	jgi|Fusoxvas|1842|FOTG_01104	jgi|Fusco|169083	jgi|Fusfu|4984|FFUJ_03334	jgi|Fusgr|7689|FGSG_06653	jgi|Fusps|9985|FPSE_01592
MoCrz1	Crz1	Znf_C2H2	Yes	1	1	1	1	1	1	1	1	1	1	1	1	1	1	1	1	1	1	1	1	1	1	1	1	1	1	1	jgi|Fox26365|22627	jgi|FoxFo5176|473345	jgi|FoxII5|1013114	jgi|FoxMRL8996|315061	jgi|FoxPHW726|58427	jgi|Fusox32931|14513|FOYG_07351	jgi|FusoxFo47|7345	jgi|Fusox|64|FOXG_00040	jgi|Fusoxcon|13751|FOPG_05926	jgi|Fusoxlyc|22530|FOWG_08541	jgi|Fusoxmel|875|FOMG_00679	jgi|Fusoxpis|2628|FOVG_01573	jgi|Fusoxrad|4670|FOCG_12515	jgi|Fusoxrap|6458|FOQG_07824	jgi|Fusoxvas|2545|FOTG_05916	jgi|Fusco|55865	jgi|Fusfu|553|FFUJ_01538	jgi|Fusgr|1559|FGSG_01341	jgi|Fusps|1401|FPSE_03379
MoFkh1, SsFkh1	Fkh1	Fork_head	Yes	1	1	1	1	1	1	1	1	1	1	1	1	1	1	1	1	1	1	1	1	1	1	1	1	1	1	1	jgi|Fox26365|125990	jgi|FoxFo5176|110024	jgi|FoxII5|1328443	jgi|FoxMRL8996|475466	jgi|FoxPHW726|83457	jgi|Fusox32931|19897|FOYG_11061	jgi|FusoxFo47|48884	jgi|Fusox|4672|FOXG_09518	jgi|Fusoxcon|23596|FOPG_01951	jgi|Fusoxlyc|15964|FOWG_04959	jgi|Fusoxmel|20572|FOMG_08361	jgi|Fusoxpis|23189|FOVG_10752	jgi|Fusoxrad|24627|FOCG_11054	jgi|Fusoxrap|18686|FOQG_03610	jgi|Fusoxvas|20033|FOTG_03798	jgi|Fusco|667296	jgi|Fusfu|10035|FFUJ_08512	jgi|Fusgr|6253|FGSG_05388	jgi|Fusps|7748|FPSE_09301
MoSfl1	Sfl1	HSF	Yes	1	1	1	1	1	1	1	1	1	1	1	1	1	1	1	1	1	1	1	1	1	1	1	1	1	1	1	jgi|Fox26365|72936	jgi|FoxFo5176|111227	jgi|FoxII5|1082376	jgi|FoxMRL8996|435697	jgi|FoxPHW726|386739	jgi|Fusox32931|19557|FOYG_10838	jgi|FusoxFo47|188367	jgi|Fusox|9090|FOXG_12803	jgi|Fusoxcon|8394|FOPG_14566	jgi|Fusoxlyc|15626|FOWG_04739	jgi|Fusoxmel|20920|FOMG_08586	jgi|Fusoxpis|23535|FOVG_10980	jgi|Fusoxrad|7607|FOCG_14633	jgi|Fusoxrap|23823|FOQG_05338	jgi|Fusoxvas|5041|FOTG_06947	jgi|Fusco|630696	jgi|Fusfu|10217|FFUJ_08331	jgi|Fusgr|12820|FGSG_10868	jgi|Fusps|9034|FPSE_09836
PdSreA	SreA	bHLH	Yes	1	1	1	1	1	1	1	1	1	1	1	1	1	1	1	1	1	1	1	1	1	1	1	1	1	1	1	jgi|Fox26365|419965	jgi|FoxFo5176|99156	jgi|FoxII5|1414061	jgi|FoxMRL8996|180678	jgi|FoxPHW726|463328	jgi|Fusox32931|17960|FOYG_09674	jgi|FusoxFo47|203206	jgi|Fusox|17181|FOXG_03199	jgi|Fusoxcon|17298|FOPG_07397	jgi|Fusoxlyc|24152|FOWG_09586	jgi|Fusoxmel|25280|FOMG_11329	jgi|Fusoxpis|21142|FOVG_09479	jgi|Fusoxrad|21962|FOCG_09462	jgi|Fusoxrap|8692|FOQG_01633	jgi|Fusoxvas|9069|FOTG_01565	jgi|Fusco|499848	jgi|Fusfu|8788|FFUJ_06107	jgi|Fusgr|9864|FGSG_08403	jgi|Fusps|4329|FPSE_11950
VdNuc2	Nuc2	Ankyrin_rpt and SPX	No	1	1	1	1	1	1	1	1	1	1	1	1	1	1	1	1	1	1	1	1	1	1	1	1	1	1	1	jgi|Fox26365|326517	jgi|FoxFo5176|508662	jgi|FoxII5|347	jgi|FoxMRL8996|482917	jgi|FoxPHW726|444648	jgi|Fusox32931|5327|FOYG_16376	jgi|FusoxFo47|284608	jgi|Fusox|7051|FOXG_11168	jgi|Fusoxcon|18583|FOPG_01392	jgi|Fusoxlyc|22884|FOWG_08789	jgi|Fusoxmel|513|FOMG_00426	jgi|Fusoxpis|2984|FOVG_01829	jgi|Fusoxrad|4314|FOCG_12267	jgi|Fusoxrap|22553|FOQG_04924	jgi|Fusoxvas|24510|FOTG_05368	jgi|Fusco|66008	jgi|Fusfu|336|FFUJ_01754	jgi|Fusgr|1782|FGSG_01544	jgi|Fusps|1612|FPSE_00791
ClClta1	Clta1	Zn2-C6	Yes	1.03333	1.06667	1	1	1	1	2	1	1	1	1	1	1	1	1	1	1	1	1	1	1	1	1	1	1	1	1	jgi|Fox26365|342949	jgi|FoxFo5176|473772	jgi|FoxII5|1008063	jgi|FoxMRL8996|416964, jgi|FoxMRL8996|466074	jgi|FoxPHW726|384520	jgi|Fusox32931|13640|FOYG_06868	jgi|FusoxFo47|283772	jgi|Fusox|938|FOXG_00478	jgi|Fusoxcon|23002|FOPG_09952	jgi|Fusoxlyc|19874|FOWG_07159	jgi|Fusoxmel|1763|FOMG_01179	jgi|Fusoxpis|1653|FOVG_01018	jgi|Fusoxrad|22913|FOCG_09966	jgi|Fusoxrap|9470|FOQG_08547	jgi|Fusoxvas|9732|FOTG_08624	jgi|Fusco|653370	jgi|Fusfu|1001|FFUJ_01094	jgi|Fusgr|686|FGSG_00573	jgi|Fusps|3104|FPSE_03136
FgFhs1	Fhs1	Zn2-C6	Yes	1.03333	1.06667	1	1	1	1	1	1	1	1	1	1	1	1	1	2	1	1	1	1	1	1	1	1	1	1	1	jgi|Fox26365|26021	jgi|FoxFo5176|21971	jgi|FoxII5|1010861	jgi|FoxMRL8996|31968	jgi|FoxPHW726|61896	jgi|Fusox32931|14137|FOYG_07159	jgi|FusoxFo47|284101	jgi|Fusox|441|FOXG_00215	jgi|Fusoxcon|6326|FOPG_03782	jgi|Fusoxlyc|20375|FOWG_07453	jgi|Fusoxmel|1254|FOMG_00876	jgi|Fusoxpis|2149|FOVG_01309	jgi|Fusoxrad|20641|FOCG_17851, jgi|Fusoxrad|22429|FOCG_09676	jgi|Fusoxrap|5702|FOQG_07472	jgi|Fusoxvas|2168|FOTG_05721	jgi|Fusco|45927	jgi|Fusfu|725|FFUJ_01368	jgi|Fusgr|1375|FGSG_01176	jgi|Fusps|1228|FPSE_02607
UmPrf1	Prf1	HMG_box	Yes	1.03333	1.06667	1	1	1	2	1	1	1	1	1	1	1	1	1	1	1	1	1	1	1	1	1	1	1	1	1	jgi|Fox26365|409207	jgi|FoxFo5176|330190	jgi|FoxII5|1378627, jgi|FoxII5|1389950	jgi|FoxMRL8996|489213	jgi|FoxPHW726|455804	jgi|Fusox32931|1965|FOYG_01479	jgi|FusoxFo47|315969	jgi|Fusox|26324|FOXG_07900	jgi|Fusoxcon|17126|FOPG_07324	jgi|Fusoxlyc|17912|FOWG_06050	jgi|Fusoxmel|11157|FOMG_03888	jgi|Fusoxpis|18095|FOVG_07574	jgi|Fusoxrad|18379|FOCG_06754	jgi|Fusoxrap|13581|FOQG_02532	jgi|Fusoxvas|13296|FOTG_02250	jgi|Fusco|131460	jgi|Fusfu|5790|FFUJ_13386	jgi|Fusgr|5993|FGSG_05151	jgi|Fusps|7504|FPSE_06551
FvArt1	Art1	Zn2-C6	Yes	1.05882	1	0.888889	1	1	1	1	1	1	1	1	1	1	1	1	1	1	1	1	0	1	1	1	1	1	1	1	jgi|Fox26365|236088	jgi|FoxFo5176|99201	jgi|FoxII5|1070905	jgi|FoxMRL8996|328566	jgi|FoxPHW726|463343	jgi|Fusox32931|17975|FOYG_09687	jgi|FusoxFo47|185305	jgi|Fusox|17196|FOXG_03211	jgi|Fusoxcon|17283|FOPG_07383	jgi|Fusoxlyc|24168|FOWG_09600	jgi|Fusoxmel|25296|FOMG_11343	jgi|Fusoxpis|21127|FOVG_09465	jgi|Fusoxrad|21947|FOCG_09449	jgi|Fusoxrap|8677|FOQG_01619	jgi|Fusoxvas|9085|FOTG_01579	jgi|Fusco|658374		jgi|Fusgr|9852|FGSG_08415	jgi|Fusps|4343|FPSE_11936
AbPf2	Pf2	Zn2-C6	Yes	1.1	1.2	1	2	1	1	1	1	1	1	2	1	1	2	1	1	1	1	1	1	1	1	1	1	1	1	1	jgi|Fox26365|229604, jgi|Fox26365|407299	jgi|FoxFo5176|96192	jgi|FoxII5|1041733	jgi|FoxMRL8996|114567	jgi|FoxPHW726|458897	jgi|Fusox32931|367|FOYG_00327	jgi|FusoxFo47|13334	jgi|Fusox|20653|FOXG_04427, jgi|Fusox|20990|FOXG_04688	jgi|Fusoxcon|12341|FOPG_05578	jgi|Fusoxlyc|5450|FOWG_12294	jgi|Fusoxmel|9145|FOMG_02398, jgi|Fusoxmel|9507|FOMG_02712	jgi|Fusoxpis|19721|FOVG_08753	jgi|Fusoxrad|3452|FOCG_11572	jgi|Fusoxrap|10619|FOQG_09164	jgi|Fusoxvas|12977|FOTG_02017	jgi|Fusco|676637	jgi|Fusfu|10747|FFUJ_13826	jgi|Fusgr|2387|FGSG_02083	jgi|Fusps|2236|FPSE_05173
FoSod1	Sod1	SOD_Cu_Zn	No	1.11	1.46667	1.22222	2	1	1	1	1	2	2	2	1	2	1	2	1	1	2	1	1	1	1	1	2	2	1	1	jgi|Fox26365|112703, jgi|Fox26365|353768	jgi|FoxFo5176|98226	jgi|FoxII5|8624	jgi|FoxMRL8996|473929	jgi|FoxPHW726|128534	jgi|Fusox32931|17698|FOYG_09529, jgi|Fusox32931|4997|FOYG_16130	jgi|FusoxFo47|226554, jgi|FusoxFo47|246317	jgi|Fusox|16918|FOXG_03076, jgi|Fusox|23214|FOXG_17503	jgi|Fusoxcon|16194|FOPG_01050	jgi|Fusoxlyc|14758|FOWG_16331, jgi|Fusoxlyc|23886|FOWG_09441	jgi|Fusoxmel|25005|FOMG_11185	jgi|Fusoxpis|14151|FOVG_16600, jgi|Fusoxpis|21410|FOVG_09628	jgi|Fusoxrad|6144|FOCG_13699	jgi|Fusoxrap|8963|FOQG_01782	jgi|Fusoxvas|6696|FOTG_16882, jgi|Fusoxvas|8803|FOTG_01421	jgi|Fusco|645146	jgi|Fusfu|8917|FFUJ_06235	jgi|Fusgr|9502|FGSG_08721	jgi|Fusps|4673|FPSE_07706
AbDep6	Dep6	Zn2-C6	Yes	1.16	0.933333	0.666667	1	1	1	1	0	1	1	1	1	1	1	1	1	1	1	1	1	0	0	1	1	1	1	0	jgi|Fox26365|315344	jgi|FoxFo5176|537670	jgi|FoxII5|8296	jgi|FoxMRL8996|409392		jgi|Fusox32931|17371|FOYG_09305	jgi|FusoxFo47|226928	jgi|Fusox|16623|FOXG_18426	jgi|Fusoxcon|24710|FOPG_10784	jgi|Fusoxlyc|23530|FOWG_09209	jgi|Fusoxmel|24665|FOMG_10965	jgi|Fusoxpis|21739|FOVG_09858	jgi|Fusoxrad|5797|FOCG_13471	jgi|Fusoxrap|9291|FOQG_02011	jgi|Fusoxvas|8451|FOTG_01184	jgi|Fusco|597342	jgi|Fusfu|9128|FFUJ_06446
FvHap3p	Hap3p	CBFA_NFYB	Yes	1.16667	1.33333	1	1	1	1	1	2	1	1	1	1	1	1	1	1	1	5	1	1	1	1	1	1	1	1	1	jgi|Fox26365|380110	jgi|FoxFo5176|433260	jgi|FoxII5|1274226	jgi|FoxMRL8996|471056	jgi|FoxPHW726|190761, jgi|FoxPHW726|380921	jgi|Fusox32931|7993|FOYG_03218	jgi|FusoxFo47|198822	jgi|Fusox|11218|FOXG_01718	jgi|Fusoxcon|18235|FOPG_07913	jgi|Fusoxlyc|9662|FOWG_02324	jgi|Fusoxmel|15028|FOMG_05394	jgi|Fusoxpis|9053|FOVG_03092	jgi|Fusoxrad|1666|FOCG_01058	jgi|Fusoxrap|710|FOQG_00485	jgi|Fusoxvas|702|FOTG_00473, jgi|Fusoxvas|703|FOTG_004731, jgi|Fusoxvas|705|FOTG_004733, jgi|Fusoxvas|712|FOTG_004732, jgi|Fusoxvas|714|FOTG_004730	jgi|Fusco|571471	jgi|Fusfu|4411|FFUJ_02763	jgi|Fusgr|8196|FGSG_07087	jgi|Fusps|10453|FPSE_02695
UmNdt80	Ndt80	NDT80	Yes	1.29474	1.73333	1.11111	1	1	2	1	1	3	1	2	2	2	2	2	2	2	2	1	0	1	1	2	1	1	1	2	jgi|Fox26365|291798	jgi|FoxFo5176|463527	jgi|FoxII5|7230, jgi|FoxII5|7231	jgi|FoxMRL8996|529417	jgi|FoxPHW726|308898	jgi|Fusox32931|3158|FOYG_14425, jgi|Fusox32931|3159|FOYG_14426, jgi|Fusox32931|3160|FOYG_14427	jgi|FusoxFo47|254005	jgi|Fusox|10312|FOXG_13288, jgi|Fusox|10313|FOXG_13289	jgi|Fusoxcon|23352|FOPG_10196, jgi|Fusoxcon|23353|FOPG_10197	jgi|Fusoxlyc|12030|FOWG_15372, jgi|Fusoxlyc|12031|FOWG_15373	jgi|Fusoxmel|22386|FOMG_09602, jgi|Fusoxmel|22387|FOMG_09603	jgi|Fusoxpis|25999|FOVG_12614, jgi|Fusoxpis|26000|FOVG_12615	jgi|Fusoxrad|20203|FOCG_08187, jgi|Fusoxrad|20204|FOCG_08188	jgi|Fusoxrap|17407|FOQG_11723, jgi|Fusoxrap|17408|FOQG_11724	jgi|Fusoxvas|14580|FOTG_10811, jgi|Fusoxvas|14581|FOTG_10812	jgi|Fusco|638943		jgi|Fusgr|12444|FGSG_13838	jgi|Fusps|9402|FPSE_02821
BcLtf1	Ltf1	Znf_GATA	Yes	1.45161	4	2.44444	2	3	2	2	7	2	3	10	5	1	9	6	2	2	4	5	1	1	1	6	5	1	1	1	jgi|Fox26365|354347, jgi|Fox26365|97466	jgi|FoxFo5176|328249, jgi|FoxFo5176|40739, jgi|FoxFo5176|434929	jgi|FoxII5|1344501, jgi|FoxII5|18148	jgi|FoxMRL8996|329847, jgi|FoxMRL8996|492987	jgi|FoxPHW726|247172, jgi|FoxPHW726|259205, jgi|FoxPHW726|261715, jgi|FoxPHW726|263194, jgi|FoxPHW726|346570, jgi|FoxPHW726|412593, jgi|FoxPHW726|45748	jgi|Fusox32931|15673|FOYG_08160, jgi|Fusox32931|19160|FOYG_10520	jgi|FusoxFo47|204592, jgi|FusoxFo47|320153, jgi|FusoxFo47|35308	jgi|Fusox|14964|FOXG_14899, jgi|Fusox|15068|FOXG_14975, jgi|Fusox|15880|FOXG_15540, jgi|Fusox|18130|FOXG_15997, jgi|Fusox|18261|FOXG_22236, jgi|Fusox|18798|FOXG_16373, jgi|Fusox|22692|FOXG_05342, jgi|Fusox|24910|FOXG_06474, jgi|Fusox|25321|FOXG_06787, jgi|Fusox|27303|FOXG_07348	jgi|Fusoxcon|10708|FOPG_04953, jgi|Fusoxcon|1209|FOPG_18801, jgi|Fusoxcon|12163|FOPG_15832, jgi|Fusoxcon|19750|FOPG_17639, jgi|Fusoxcon|20163|FOPG_17715	jgi|Fusoxlyc|21203|FOWG_07781	jgi|Fusoxmel|12588|FOMG_18960, jgi|Fusoxmel|16237|FOMG_19236, jgi|Fusoxmel|16510|FOMG_17013, jgi|Fusoxmel|17618|FOMG_06736, jgi|Fusoxmel|21568|FOMG_17542, jgi|Fusoxmel|24306|FOMG_19789, jgi|Fusoxmel|7719|FOMG_18638, jgi|Fusoxmel|8452|FOMG_18728, jgi|Fusoxmel|9154|FOMG_02405	jgi|Fusoxpis|14248|FOVG_16662, jgi|Fusoxpis|15520|FOVG_06212, jgi|Fusoxpis|22187|FOVG_17720, jgi|Fusoxpis|6053|FOVG_18989, jgi|Fusoxpis|6308|FOVG_14770, jgi|Fusoxpis|6362|FOVG_19078	jgi|Fusoxrad|14299|FOCG_04306, jgi|Fusoxrad|20722|FOCG_08581	jgi|Fusoxrap|2479|FOQG_15283, jgi|Fusoxrap|3403|FOQG_06500	jgi|Fusoxvas|11093|FOTG_17663, jgi|Fusoxvas|16310|FOTG_02949, jgi|Fusoxvas|17705|FOTG_18663, jgi|Fusoxvas|7568|FOTG_17070	jgi|Fusco|500542, jgi|Fusco|507622, jgi|Fusco|554118, jgi|Fusco|626382, jgi|Fusco|629419	jgi|Fusfu|7198|FFUJ_07383	jgi|Fusgr|11562|FGSG_09992	jgi|Fusps|3158|FPSE_03890
FoFow2	Fow2	Zn2-C6	Yes	1.53333	2.06667	1	1	5	1	4	3	1	1	3	3	3	2	1	1	1	1	1	1	1	1	1	1	1	1	1	jgi|Fox26365|376768	jgi|FoxFo5176|459244, jgi|FoxFo5176|472553, jgi|FoxFo5176|511944, jgi|FoxFo5176|522105, jgi|FoxFo5176|85748	jgi|FoxII5|1026003	jgi|FoxMRL8996|342719, jgi|FoxMRL8996|451917, jgi|FoxMRL8996|464182, jgi|FoxMRL8996|75159	jgi|FoxPHW726|232795, jgi|FoxPHW726|432342, jgi|FoxPHW726|432831	jgi|Fusox32931|10555|FOYG_04895	jgi|FusoxFo47|29804	jgi|Fusox|13681|FOXG_21393, jgi|Fusox|24641|FOXG_06378, jgi|Fusox|9629|FOXG_12458	jgi|Fusoxcon|13917|FOPG_16261, jgi|Fusoxcon|21057|FOPG_17847, jgi|Fusoxcon|9053|FOPG_00587	jgi|Fusoxlyc|1185|FOWG_00869, jgi|Fusoxlyc|22133|FOWG_17339, jgi|Fusoxlyc|22187|FOWG_17382	jgi|Fusoxmel|23754|FOMG_10461, jgi|Fusoxmel|24298|FOMG_17841	jgi|Fusoxpis|12557|FOVG_04646	jgi|Fusoxrad|10767|FOCG_02669	jgi|Fusoxrap|20780|FOQG_04293	jgi|Fusoxvas|18377|FOTG_03399	jgi|Fusco|505045	jgi|Fusfu|2882|FFUJ_04549	jgi|Fusgr|6162|FGSG_05309	jgi|Fusps|7667|FPSE_07181
FoPacC, FoPacCo, FoPacCc, FoPacCa, FoPacCb	PacC	Znf_C2H2	Yes	1.57	2.13	1	2	2	1	6	2	6	2	1	2	1	1	1	1	2	2	1	1	1	1	1	1	1	1	1	jgi|Fox26365|411848, jgi|Fox26365|324648	jgi|FoxFo5176|291074, jgi|FoxFo5176|456875	jgi|FoxII5|1054604	jgi|FoxMRL8996|139670, jgi|FoxMRL8996|306577, jgi|FoxMRL8996|422193, jgi|FoxMRL8996|424276, jgi|FoxMRL8996|498041, jgi|FoxMRL8996|499403	jgi|FoxPHW726|228467, jgi|FoxPHW726|440411	jgi|Fusox32931|14595|FOYG_17513, jgi|Fusox32931|6983|FOYG_02661, jgi|Fusox32931|14596|FOYG_17514, jgi|Fusox32931|4765|FOYG_15914, jgi|Fusox32931|9307|FOYG_17356, jgi|Fusox32931|9142|FOYG_17204	jgi|FusoxFo47|316724, jgi|FusoxFo47|277499	jgi|Fusox|12211|FOXG_02222	jgi|Fusoxcon|1979|FOPG_02791, jgi|Fusoxcon|21752|FOPG_17996	jgi|Fusoxlyc|10691|FOWG_02886	jgi|Fusoxmel|14008|FOMG_04828	jgi|Fusoxpis|8052|FOVG_02531	jgi|Fusoxrad|657|FOCG_00502	jgi|Fusoxrap|17330|FOQG_11707, jgi|Fusoxrap|17838|FOQG_18426	jgi|Fusoxvas|1704|FOTG_01028, jgi|Fusoxvas|8399|FOTG_17344	jgi|Fusco|549678	jgi|Fusfu|4919|FFUJ_03270	jgi|Fusgr|7758|FGSG_12970	jgi|Fusps|10046|FPSE_01531
FgTri10	Tri10	Fun_TF	No	1.6	1.13333	0.333333	1	1	1	1	1	1	1	1	1	1	1	3	1	1	1	0	0	1	1	0	0	0	0	1	jgi|Fox26365|306960	jgi|FoxFo5176|384393	jgi|FoxII5|17927	jgi|FoxMRL8996|421760	jgi|FoxPHW726|360498	jgi|Fusox32931|9092|FOYG_03976	jgi|FusoxFo47|317663	jgi|Fusox|15113|FOXG_15183	jgi|Fusoxcon|13027|FOPG_16097	jgi|Fusoxlyc|16873|FOWG_16698	jgi|Fusoxmel|13302|FOMG_16569	jgi|Fusoxpis|14041|FOVG_16537, jgi|Fusoxpis|4664|FOVG_18569, jgi|Fusoxpis|6336|FOVG_19057	jgi|Fusoxrad|2731|FOCG_01774	jgi|Fusoxrap|24449|FOQG_14594	jgi|Fusoxvas|23862|FOTG_14853			jgi|Fusgr|4585|FGSG_03538	jgi|Fusps|5768|FPSE_12159
FoCtf2	Ctf2	Zn2-C6	Yes	1.68571	2.93333	1.33333	3	2	3	2	4	1	3	3	2	3	3	4	4	3	4	3	1	1	1	2	1	1	1	1	jgi|Fox26365|350573, jgi|Fox26365|384863, jgi|Fox26365|413711	jgi|FoxFo5176|338570, jgi|FoxFo5176|68715	jgi|FoxII5|1177889, jgi|FoxII5|1371548, jgi|FoxII5|20712	jgi|FoxMRL8996|121917, jgi|FoxMRL8996|437852	jgi|FoxPHW726|14477, jgi|FoxPHW726|347160, jgi|FoxPHW726|387119, jgi|FoxPHW726|388710	jgi|Fusox32931|8282|FOYG_03350	jgi|FusoxFo47|188847, jgi|FusoxFo47|24612, jgi|FusoxFo47|278664	jgi|Fusox|11017|FOXG_01610, jgi|Fusox|21351|FOXG_17202, jgi|Fusox|21571|FOXG_17365	jgi|Fusoxcon|10155|FOPG_04764, jgi|Fusoxcon|7387|FOPG_14222	jgi|Fusoxlyc|14395|FOWG_04349, jgi|Fusoxlyc|15225|FOWG_04432, jgi|Fusoxlyc|9448|FOWG_02194	jgi|Fusoxmel|15334|FOMG_05525, jgi|Fusoxmel|23005|FOMG_09921, jgi|Fusoxmel|6885|FOMG_14008	jgi|Fusoxpis|11283|FOVG_16303, jgi|Fusoxpis|14505|FOVG_16855, jgi|Fusoxpis|24154|FOVG_11278, jgi|Fusoxpis|9330|FOVG_03219	jgi|Fusoxrad|12376|FOCG_16612, jgi|Fusoxrad|12930|FOCG_17055, jgi|Fusoxrad|16188|FOCG_05286, jgi|Fusoxrad|1972|FOCG_01190	jgi|Fusoxrap|23522|FOQG_14328, jgi|Fusoxrap|2393|FOQG_15223, jgi|Fusoxrap|503|FOQG_00358	jgi|Fusoxvas|14132|FOTG_18126, jgi|Fusoxvas|19672|FOTG_13239, jgi|Fusoxvas|21573|FOTG_14133, jgi|Fusoxvas|487|FOTG_00344	jgi|Fusco|201172, jgi|Fusco|627634, jgi|Fusco|681498	jgi|Fusfu|4299|FFUJ_02652	jgi|Fusgr|8326|FGSG_07192	jgi|Fusps|10564|FPSE_03190
MoZnf1	Znf1	Zn2-C6	Yes	1.97647	6.46667	2.77778	3	18	2	3	10	6	6	2	11	2	6	9	5	8	6	7	1	1	1	6	4	2	1	2	jgi|Fox26365|10793, jgi|Fox26365|426837, jgi|Fox26365|427043	jgi|FoxFo5176|19590, jgi|FoxFo5176|348314, jgi|FoxFo5176|348568, jgi|FoxFo5176|348976, jgi|FoxFo5176|355843, jgi|FoxFo5176|358682, jgi|FoxFo5176|431958, jgi|FoxFo5176|431978, jgi|FoxFo5176|470961, jgi|FoxFo5176|471944, jgi|FoxFo5176|504370, jgi|FoxFo5176|504409, jgi|FoxFo5176|506428, jgi|FoxFo5176|507041, jgi|FoxFo5176|517327, jgi|FoxFo5176|521839, jgi|FoxFo5176|530761, jgi|FoxFo5176|530968	jgi|FoxII5|1014520, jgi|FoxII5|5903	jgi|FoxMRL8996|16744, jgi|FoxMRL8996|421953, jgi|FoxMRL8996|483270	jgi|FoxPHW726|393839, jgi|FoxPHW726|394382, jgi|FoxPHW726|437967, jgi|FoxPHW726|440296, jgi|FoxPHW726|442655, jgi|FoxPHW726|452793, jgi|FoxPHW726|465561, jgi|FoxPHW726|465806, jgi|FoxPHW726|465952, jgi|FoxPHW726|55801	jgi|Fusox32931|14614|FOYG_17531, jgi|Fusox32931|14633|FOYG_17545, jgi|Fusox32931|23691|FOYG_14072, jgi|Fusox32931|5227|FOYG_16301, jgi|Fusox32931|6061|FOYG_16993, jgi|Fusox32931|9258|FOYG_17313	jgi|FusoxFo47|164810, jgi|FusoxFo47|241914, jgi|FusoxFo47|242131, jgi|FusoxFo47|253794, jgi|FusoxFo47|276837, jgi|FusoxFo47|8144	jgi|Fusox|27046|FOXG_07135, jgi|Fusox|7151|FOXG_11237	jgi|Fusoxcon|10844|FOPG_20088, jgi|Fusoxcon|15170|FOPG_16636, jgi|Fusoxcon|15807|FOPG_16821, jgi|Fusoxcon|18487|FOPG_01317, jgi|Fusoxcon|19580|FOPG_17572, jgi|Fusoxcon|19748|FOPG_17637, jgi|Fusoxcon|24744|FOPG_18497, jgi|Fusoxcon|25736|FOPG_18618, jgi|Fusoxcon|4408|FOPG_19236, jgi|Fusoxcon|5180|FOPG_19359, jgi|Fusoxcon|8457|FOPG_19830	jgi|Fusoxlyc|22785|FOWG_08714, jgi|Fusoxlyc|24657|FOWG_17590	jgi|Fusoxmel|22754|FOMG_17604, jgi|Fusoxmel|26588|FOMG_19888, jgi|Fusoxmel|26632|FOMG_19905, jgi|Fusoxmel|5707|FOMG_13203, jgi|Fusoxmel|618|FOMG_00503, jgi|Fusoxmel|9083|FOMG_18830	jgi|Fusoxpis|10553|FOVG_15840, jgi|Fusoxpis|17309|FOVG_17136, jgi|Fusoxpis|17346|FOVG_17165, jgi|Fusoxpis|22041|FOVG_10134, jgi|Fusoxpis|22189|FOVG_17722, jgi|Fusoxpis|24076|FOVG_18002, jgi|Fusoxpis|2885|FOVG_01754, jgi|Fusoxpis|4088|FOVG_18413, jgi|Fusoxpis|7001|FOVG_19232	jgi|Fusoxrad|19312|FOCG_17776, jgi|Fusoxrad|24734|FOCG_18124, jgi|Fusoxrad|4418|FOCG_12342, jgi|Fusoxrad|7899|FOCG_18317, jgi|Fusoxrad|8870|FOCG_18364	jgi|Fusoxrap|10788|FOQG_17228, jgi|Fusoxrap|14897|FOQG_17905, jgi|Fusoxrap|15536|FOQG_18087, jgi|Fusoxrap|15928|FOQG_18202, jgi|Fusoxrap|17372|FOQG_18313, jgi|Fusoxrap|17387|FOQG_18328, jgi|Fusoxrap|18281|FOQG_18572, jgi|Fusoxrap|22651|FOQG_05000	jgi|Fusoxvas|12389|FOTG_17939, jgi|Fusoxvas|14475|FOTG_10750, jgi|Fusoxvas|17841|FOTG_18682, jgi|Fusoxvas|24172|FOTG_19215, jgi|Fusoxvas|24612|FOTG_05443, jgi|Fusoxvas|5329|FOTG_16391	jgi|Fusco|116863, jgi|Fusco|619803, jgi|Fusco|64654, jgi|Fusco|674053, jgi|Fusco|679389, jgi|Fusco|681543, jgi|Fusco|689175	jgi|Fusfu|406|FFUJ_01685	jgi|Fusgr|1711|FGSG_11961	jgi|Fusps|1545|FPSE_04979
FoRen1	Ren1	disordered	No	2	3	1	1	8	2	4	6	2	1	2	2	2	5	2	2	2	4	1	1	1	1	1	1	1	1	1	jgi|Fox26365|103487	jgi|FoxFo5176|244524, jgi|FoxFo5176|279512, jgi|FoxFo5176|281684, jgi|FoxFo5176|282104, jgi|FoxFo5176|432335, jgi|FoxFo5176|513378, jgi|FoxFo5176|525419, jgi|FoxFo5176|7365	jgi|FoxII5|1064868, jgi|FoxII5|1410534	jgi|FoxMRL8996|326527, jgi|FoxMRL8996|340433, jgi|FoxMRL8996|496683, jgi|FoxMRL8996|498350	jgi|FoxPHW726|119368, jgi|FoxPHW726|439396, jgi|FoxPHW726|440394, jgi|FoxPHW726|441020, jgi|FoxPHW726|456650, jgi|FoxPHW726|462080	jgi|Fusox32931|16450|FOYG_08612, jgi|Fusox32931|9318|FOYG_17367	jgi|FusoxFo47|293660	jgi|Fusox|5934|FOXG_10430, jgi|Fusox|9878|FOXG_12573	jgi|Fusoxcon|21109|FOPG_09012, jgi|Fusoxcon|24450|FOPG_18418	jgi|Fusoxlyc|23446|FOWG_17527, jgi|Fusoxlyc|7322|FOWG_13598	jgi|Fusoxmel|16254|FOMG_16854, jgi|Fusoxmel|16295|FOMG_16893, jgi|Fusoxmel|18464|FOMG_07199, jgi|Fusoxmel|21361|FOMG_19560, jgi|Fusoxmel|4702|FOMG_18179	jgi|Fusoxpis|16354|FOVG_06675, jgi|Fusoxpis|24006|FOVG_17933	jgi|Fusoxrad|15119|FOCG_04771, jgi|Fusoxrad|3870|FOCG_18181	jgi|Fusoxrap|2162|FOQG_06158, jgi|Fusoxrap|5853|FOQG_16338	jgi|Fusoxvas|10467|FOTG_09019, jgi|Fusoxvas|10777|FOTG_17610, jgi|Fusoxvas|5919|FOTG_16615, jgi|Fusoxvas|6027|FOTG_16720	jgi|Fusco|575408	jgi|Fusfu|7614|FFUJ_07798	jgi|Fusgr|2826|FGSG_02471	jgi|Fusps|2657|FPSE_01933
FoEbr1, FoEbr2	Ebr1/Ebr2	Zn2-C6	Yes	2.45217	5.26667	1.55556	4	11	2	6	7	4	1	9	3	3	4	6	6	7	6	3	2	1	1	2	2	1	1	1	jgi|Fox26365|363227, jgi|Fox26365|402368, jgi|Fox26365|417460, jgi|Fox26365|428086	jgi|FoxFo5176|11168, jgi|FoxFo5176|11726, jgi|FoxFo5176|3121, jgi|FoxFo5176|343319, jgi|FoxFo5176|348446, jgi|FoxFo5176|351030, jgi|FoxFo5176|352789, jgi|FoxFo5176|41235, jgi|FoxFo5176|444099, jgi|FoxFo5176|521896, jgi|FoxFo5176|63443	jgi|FoxII5|1061769, jgi|FoxII5|1363390	jgi|FoxMRL8996|326908, jgi|FoxMRL8996|421605, jgi|FoxMRL8996|452190, jgi|FoxMRL8996|499228, jgi|FoxMRL8996|499542, jgi|FoxMRL8996|530806	jgi|FoxPHW726|304563, jgi|FoxPHW726|328842, jgi|FoxPHW726|383396, jgi|FoxPHW726|432596, jgi|FoxPHW726|449780, jgi|FoxPHW726|458004, jgi|FoxPHW726|467543	jgi|Fusox32931|11840|FOYG_17478, jgi|Fusox32931|14621|FOYG_17538, jgi|Fusox32931|15818|FOYG_08233, jgi|Fusox32931|9332|FOYG_17381	jgi|FusoxFo47|35715	jgi|Fusox|13504|FOXG_13979, jgi|Fusox|14046|FOXG_14277, jgi|Fusox|18400|FOXG_16083, jgi|Fusox|18716|FOXG_16295, jgi|Fusox|21153|FOXG_17064, jgi|Fusox|22841|FOXG_05408, jgi|Fusox|25523|FOXG_06927, jgi|Fusox|9858|FOXG_12561, jgi|Fusox|9975|FOXG_12612	jgi|Fusoxcon|1125|FOPG_18775, jgi|Fusoxcon|21176|FOPG_17879, jgi|Fusoxcon|4028|FOPG_03233	jgi|Fusoxlyc|18773|FOWG_16945, jgi|Fusoxlyc|18931|FOWG_17085, jgi|Fusoxlyc|21069|FOWG_07708	jgi|Fusoxmel|16273|FOMG_16873, jgi|Fusoxmel|17766|FOMG_06813, jgi|Fusoxmel|19104|FOMG_17095, jgi|Fusoxmel|4736|FOMG_18201	jgi|Fusoxpis|15671|FOVG_06288, jgi|Fusoxpis|20113|FOVG_17584, jgi|Fusoxpis|23990|FOVG_17920, jgi|Fusoxpis|25430|FOVG_18100, jgi|Fusoxpis|5610|FOVG_18824, jgi|Fusoxpis|7286|FOVG_19283	jgi|Fusoxrad|14433|FOCG_04380, jgi|Fusoxrad|15994|FOCG_18571, jgi|Fusoxrad|23509|FOCG_18035, jgi|Fusoxrad|24685|FOCG_18076, jgi|Fusoxrad|4702|FOCG_18196, jgi|Fusoxrad|4711|FOCG_18203	jgi|Fusoxrap|10188|FOQG_17135, jgi|Fusoxrap|18150|FOQG_18539, jgi|Fusoxrap|25570|FOQG_15007, jgi|Fusoxrap|3555|FOQG_06576, jgi|Fusoxrap|3973|FOQG_15724, jgi|Fusoxrap|6840|FOQG_16589, jgi|Fusoxrap|6883|FOQG_16630	jgi|Fusoxvas|16161|FOTG_02874, jgi|Fusoxvas|21591|FOTG_19062, jgi|Fusoxvas|23897|FOTG_14879, jgi|Fusoxvas|24185|FOTG_15111, jgi|Fusoxvas|4722|FOTG_16291, jgi|Fusoxvas|5971|FOTG_16664	jgi|Fusco|334305, jgi|Fusco|619451, jgi|Fusco|667662	jgi|Fusfu|10429|FFUJ_08119, jgi|Fusfu|7265|FFUJ_07449	jgi|Fusgr|11642|FGSG_10057	jgi|Fusps|3229|FPSE_00499
FoFtf1, FoFtf2	Ftf1/Ftf2	Zn2-C6	Yes	2.74737	4.8	1.11111	1	7	6	1	8	1	2	11	5	6	6	2	3	6	7	1	1	1	1	2	1	1	1	1	jgi|Fox26365|350126	jgi|FoxFo5176|109188, jgi|FoxFo5176|323000, jgi|FoxFo5176|343677, jgi|FoxFo5176|469268, jgi|FoxFo5176|471734, jgi|FoxFo5176|472692, jgi|FoxFo5176|515802	jgi|FoxII5|1079509, jgi|FoxII5|13150, jgi|FoxII5|21564, jgi|FoxII5|21601, jgi|FoxII5|22420, jgi|FoxII5|3411	jgi|FoxMRL8996|203443	jgi|FoxPHW726|263470, jgi|FoxPHW726|346077, jgi|FoxPHW726|447953, jgi|FoxPHW726|448943, jgi|FoxPHW726|449419, jgi|FoxPHW726|450560, jgi|FoxPHW726|452758, jgi|FoxPHW726|454127	jgi|Fusox32931|20150|FOYG_11202	jgi|FusoxFo47|295844, jgi|FusoxFo47|48053	jgi|Fusox|13552|FOXG_14000, jgi|Fusox|14023|FOXG_14257, jgi|Fusox|14687|FOXG_14422, jgi|Fusox|15642|FOXG_15059, jgi|Fusox|19091|FOXG_16414, jgi|Fusox|21199|FOXG_17084, jgi|Fusox|21241|FOXG_17123, jgi|Fusox|23236|FOXG_17458, jgi|Fusox|4449|FOXG_09390, jgi|Fusox|9805|FOXG_12539, jgi|Fusox|9911|FOXG_12589	jgi|Fusoxcon|22745|FOPG_18130, jgi|Fusoxcon|23846|FOPG_02091, jgi|Fusoxcon|2667|FOPG_19022, jgi|Fusoxcon|3408|FOPG_19108, jgi|Fusoxcon|9937|FOPG_19962	jgi|Fusoxlyc|16216|FOWG_05099, jgi|Fusoxlyc|22118|FOWG_17325, jgi|Fusoxlyc|3532|FOWG_17740, jgi|Fusoxlyc|5077|FOWG_17814, jgi|Fusoxlyc|6466|FOWG_17908, jgi|Fusoxlyc|8134|FOWG_18009	jgi|Fusoxmel|12614|FOMG_18985, jgi|Fusoxmel|12794|FOMG_18999, jgi|Fusoxmel|20325|FOMG_08221, jgi|Fusoxmel|22747|FOMG_19647, jgi|Fusoxmel|8146|FOMG_18691, jgi|Fusoxmel|8147|FOMG_18692	jgi|Fusoxpis|22937|FOVG_10613, jgi|Fusoxpis|26349|FOVG_18329	jgi|Fusoxrad|19291|FOCG_17757, jgi|Fusoxrad|19292|FOCG_17758, jgi|Fusoxrad|24376|FOCG_10914	jgi|Fusoxrap|18361|FOQG_18584, jgi|Fusoxrap|18943|FOQG_03749, jgi|Fusoxrap|21770|FOQG_19052, jgi|Fusoxrap|23336|FOQG_19255, jgi|Fusoxrap|25269|FOQG_19427, jgi|Fusoxrap|2537|FOQG_15325	jgi|Fusoxvas|12097|FOTG_17879, jgi|Fusoxvas|12406|FOTG_17956, jgi|Fusoxvas|12889|FOTG_18080, jgi|Fusoxvas|14706|FOTG_18225, jgi|Fusoxvas|14707|FOTG_18226, jgi|Fusoxvas|20281|FOTG_03936, jgi|Fusoxvas|6558|FOTG_16755	jgi|Fusco|630482	jgi|Fusfu|9909|FFUJ_08637	jgi|Fusgr|6385|FGSG_05503	jgi|Fusps|7873|FPSE_03500
MoCos1	Cos1	Znf_C2H2	Yes	2.8	1.8	0	1	2	1	2	1	1	1	2	2	3	1	3	1	4	2	0	0	0	0	0	0	0	0	0	jgi|Fox26365|413585	jgi|FoxFo5176|281742, jgi|FoxFo5176|68383	jgi|FoxII5|1046718	jgi|FoxMRL8996|120714, jgi|FoxMRL8996|498514	jgi|FoxPHW726|435190	jgi|Fusox32931|8378|FOYG_03407	jgi|FusoxFo47|24889	jgi|Fusox|10937|FOXG_01564, jgi|Fusox|13944|FOXG_14211	jgi|Fusoxcon|10249|FOPG_04820, jgi|Fusoxcon|14658|FOPG_16495	jgi|Fusoxlyc|18769|FOWG_16941, jgi|Fusoxlyc|18860|FOWG_17023, jgi|Fusoxlyc|9356|FOWG_02138	jgi|Fusoxmel|15432|FOMG_05581	jgi|Fusoxpis|25422|FOVG_18094, jgi|Fusoxpis|25423|FOVG_18095, jgi|Fusoxpis|9423|FOVG_03275	jgi|Fusoxrad|2065|FOCG_01246	jgi|Fusoxrap|412|FOQG_00302, jgi|Fusoxrap|6837|FOQG_16586, jgi|Fusoxrap|6838|FOQG_16587, jgi|Fusoxrap|6839|FOQG_16588	jgi|Fusoxvas|23903|FOTG_14885, jgi|Fusoxvas|395|FOTG_00289
FvFug1	Fug1	AreA_GATA	No	3.54286	7.26667	1.33333	5	15	4	9	8	3	1	11	12	5	5	6	6	10	9	2	1	1	1	2	2	1	1	1	jgi|Fox26365|215822, jgi|Fox26365|300216, jgi|Fox26365|389787, jgi|Fox26365|427872, jgi|Fox26365|427896	jgi|FoxFo5176|270160, jgi|FoxFo5176|379417, jgi|FoxFo5176|461956, jgi|FoxFo5176|471031, jgi|FoxFo5176|498216, jgi|FoxFo5176|498502, jgi|FoxFo5176|511938, jgi|FoxFo5176|520272, jgi|FoxFo5176|521877, jgi|FoxFo5176|521878, jgi|FoxFo5176|522093, jgi|FoxFo5176|522214, jgi|FoxFo5176|525536, jgi|FoxFo5176|525595, jgi|FoxFo5176|84435	jgi|FoxII5|1023972, jgi|FoxII5|1418020, jgi|FoxII5|21581, jgi|FoxII5|6773	jgi|FoxMRL8996|220845, jgi|FoxMRL8996|340403, jgi|FoxMRL8996|342945, jgi|FoxMRL8996|386522, jgi|FoxMRL8996|394977, jgi|FoxMRL8996|498372, jgi|FoxMRL8996|521786, jgi|FoxMRL8996|530593, jgi|FoxMRL8996|530791	jgi|FoxPHW726|148830, jgi|FoxPHW726|354449, jgi|FoxPHW726|393233, jgi|FoxPHW726|447994, jgi|FoxPHW726|454128, jgi|FoxPHW726|461967, jgi|FoxPHW726|463645, jgi|FoxPHW726|467832	jgi|Fusox32931|10184|FOYG_04649, jgi|Fusox32931|11775|FOYG_17419, jgi|Fusox32931|9357|FOYG_17406	jgi|FusoxFo47|31009	jgi|Fusox|13509|FOXG_13981, jgi|Fusox|13566|FOXG_14014, jgi|Fusox|13938|FOXG_14209, jgi|Fusox|18395|FOXG_16080, jgi|Fusox|18719|FOXG_16298, jgi|Fusox|21158|FOXG_17066, jgi|Fusox|24261|FOXG_06151, jgi|Fusox|25534|FOXG_06930, jgi|Fusox|9785|FOXG_12525, jgi|Fusox|9853|FOXG_12559, jgi|Fusox|9967|FOXG_12610	jgi|Fusoxcon|13914|FOPG_16258, jgi|Fusoxcon|14650|FOPG_16487, jgi|Fusoxcon|15800|FOPG_16814, jgi|Fusoxcon|19717|FOPG_17607, jgi|Fusoxcon|21055|FOPG_17846, jgi|Fusoxcon|21271|FOPG_17894, jgi|Fusoxcon|21993|FOPG_18060, jgi|Fusoxcon|22543|FOPG_18103, jgi|Fusoxcon|22544|FOPG_18104, jgi|Fusoxcon|7955|FOPG_19766, jgi|Fusoxcon|8667|FOPG_00334, jgi|Fusoxcon|8668|FOPG_00335	jgi|Fusoxlyc|15099|FOWG_16582, jgi|Fusoxlyc|18765|FOWG_16937, jgi|Fusoxlyc|18778|FOWG_16950, jgi|Fusoxlyc|18866|FOWG_17028, jgi|Fusoxlyc|806|FOWG_00626	jgi|Fusoxmel|16280|FOMG_16879, jgi|Fusoxmel|16418|FOMG_19299, jgi|Fusoxmel|25553|FOMG_17935, jgi|Fusoxmel|26471|FOMG_12057, jgi|Fusoxmel|4740|FOMG_18205	jgi|Fusoxpis|12171|FOVG_04396, jgi|Fusoxpis|14270|FOVG_19885, jgi|Fusoxpis|20120|FOVG_17590, jgi|Fusoxpis|20126|FOVG_17595, jgi|Fusoxpis|26209|FOVG_18208, jgi|Fusoxpis|7529|FOVG_19352	jgi|Fusoxrad|10378|FOCG_02424, jgi|Fusoxrad|23502|FOCG_18028, jgi|Fusoxrad|23503|FOCG_18029, jgi|Fusoxrad|24691|FOCG_18082, jgi|Fusoxrad|4713|FOCG_18205, jgi|Fusoxrad|8878|FOCG_18371	jgi|Fusoxrap|10184|FOQG_17131, jgi|Fusoxrap|10866|FOQG_17299, jgi|Fusoxrap|12538|FOQG_17674, jgi|Fusoxrap|12539|FOQG_17675, jgi|Fusoxrap|12546|FOQG_17681, jgi|Fusoxrap|15731|FOQG_18136, jgi|Fusoxrap|21167|FOQG_04544, jgi|Fusoxrap|21766|FOQG_19048, jgi|Fusoxrap|25579|FOQG_15016, jgi|Fusoxrap|4688|FOQG_15984	jgi|Fusoxvas|10783|FOTG_17616, jgi|Fusoxvas|18756|FOTG_03645, jgi|Fusoxvas|23013|FOTG_19153, jgi|Fusoxvas|23911|FOTG_14893, jgi|Fusoxvas|24182|FOTG_15108, jgi|Fusoxvas|2951|FOTG_15783, jgi|Fusoxvas|5967|FOTG_16660, jgi|Fusoxvas|8383|FOTG_17329, jgi|Fusoxvas|8384|FOTG_17330	jgi|Fusco|625089, jgi|Fusco|674096	jgi|Fusfu|3107|FFUJ_04325	jgi|Fusgr|10964|FGSG_09457	jgi|Fusps|11707|FPSE_05844
																																jgi|FoxFo5176|456875		jgi|FoxMRL8996|306577	jgi|FoxPHW726|440411	jgi|Fusox32931|14596|FOYG_17514, jgi|Fusox32931|4765|FOYG_15914, jgi|Fusox32931|9307|FOYG_17356			jgi|Fusoxcon|21752|FOPG_17996					jgi|Fusoxrap|17838|FOQG_18426
																															jgi|Fox26365|324648			jgi|FoxMRL8996|422193, jgi|FoxMRL8996|424276, jgi|FoxMRL8996|498041, jgi|FoxMRL8996|499403		jgi|Fusox32931|9142|FOYG_17204	jgi|FusoxFo47|277499								jgi|Fusoxvas|8399|FOTG_17344
[truncated: 5 more columns]

## Sheet: Table S5
Table S5. Number of TFs being expressed
Number of TFs expressed (TPM > 1 in all conditions)
	Fo47	Ratio	Fo5176	Ratio	Fol4287	Ratio
Group1	19/20	0.95	19/20	0.95	20/20	1
Group2	6/6	1	12/12	1	6/12	0.5
Group2 Core	5/5	1	5/6	0.833333	5/6	0.833333
Group2 Accessory	1/1	1	1/6	0.166667	1/6	0.166667
Group3	423/1093	0.387008	560/1239	0.451977	590/1297	0.454896
Group3 Core	419/1010	0.414851	512/941	0.544102	559/943	0.592789
Group3 Accessory	4/83	0.0481928	48/298	0.161074	31/354	0.0875706
Number of TFs expressed (TPM > 1 in at least one conditions)
	Fo47	Ratio	Fo5176	Ratio	Fol4287	Ratio
Group1	20/20	1	20/20	1	20/20	1
Group2	6/6	1	12/12	1	8/12	0.666667
Group2 Core	5/5	1	6/6	1	6/6	1
Group2 Accessory	1/1	1	6/6	1	2/6	0.333333
Group3	990/1093	0.905764	1076/1239	0.868442	1055/1297	0.813416
Group3 Core	943/1010	0.933663	875/941	0.929862	880/943	0.933192
Group3 Accessory	47/83	0.566265	201/298	0.674497	175/354	0.49435

## Sheet: Table S6
Table S6. Orthologs of reported TFs in Fol4287
Group	Gene	Genome	Partion	Gene ID	Fol4287_Axenic	Fol4287_1dpi	Fol4287_2dpi	Fol4287_3dpi	Fol4287_7dpi	Regulation	Meet_criteria
XlnR	jgi|Fusox|24669|FOXG_06395	Fol4287	Core	gene3404	8.5841	16.9011	38.3119	36.4143	25.3854	UP
Ctf1	jgi|Fusox|20282|FOXG_04196	Fol4287	Core	gene7351	16.6757	31.0712	54.5096	46.7563	30.8745	UP	Yes
VelC	jgi|Fusox|11885|FOXG_02050	Fol4287	Core	gene9031	23.4041	7.59076	8.36326	5.99481	10.2051	Down
AreA	jgi|Fusox|17102|FOXG_03165	Fol4287	Core	gene13137	110.78	70.1387	84.607	60.7595	36.0293	Down
Atf1	jgi|Fusox|22564|FOXG_05265	Fol4287	Core	gene11544	66.771	281.017	166.052	379.641	253.869	UP
LaeA	jgi|Fusox|1904|FOXG_00975	Fol4287	Core	gene1741	27.2251	7.59177	10.7912	7.63012	8.33219	Down
Nmr1	jgi|Fusox|22239|FOXG_05080	Fol4287	Core	gene11334	3.78631	8.70021	7.15211	8.80819	0	UP
Fub12	jgi|Fusox|15176|FOXG_15235	Fol4287	Core	gene7993	29.1263	1.64738	1.8272	6.63383	3.03024	Down
Sge1	jgi|Fusox|6062|FOXG_10510	Fol4287	Core	gene12184	52.5618	284.683	291.421	312.579	185.412	UP
VeA	jgi|Fusox|7214|FOXG_11273	Fol4287	Core	gene528	36.1698	72.898	81.5769	57.0328	45.5642	UP	Yes
Con7-1	jgi|Fusox|7565|FOXG_11503	Fol4287	Core	gene15938	59.3225	286.631	263.425	185.469	187.324	UP
Cti6	jgi|Fusox|17416|FOXG_03318	Fol4287	Core	gene13317	22.6758	23.1942	13.8729	28.6692	24.7552	UP	Yes
Czf1	jgi|Fusox|1152|FOXG_00578	Fol4287	Core	gene1280	21.3931	36.8113	32.159	31.3001	29.6846	UP	Yes
Hapx	jgi|Fusox|25849|FOXG_07577	Fol4287	Core	gene6129	24.5689	59.5042	73.631	47.5182	37.6866	UP	Yes
MeaB	jgi|Fusox|12326|FOXG_02277	Fol4287	Core	gene9286	114.154	176.621	157.405	140.508	213.27	UP	Yes
Rlm1	jgi|Fusox|23845|FOXG_05887	Fol4287	Core	gene2840	39.6706	25.2103	29.8142	25.94	28.2654	Down
Snt2	jgi|Fusox|11779|FOXG_01993	Fol4287	Core	gene8970	17.5054	24.2556	26.498	20.4437	16.4488	UP	Yes
Ste12	jgi|Fusox|12006|FOXG_02103	Fol4287	Core	gene9087	225.481	350.743	294.929	307.902	205.993	UP	Yes
VelB	jgi|Fusox|25|FOXG_00016	Fol4287	Core	gene628	31.9384	48.0002	78.9978	60.2824	105.985	UP
ZafA	jgi|Fusox|754|FOXG_00370	Fol4287	Core	gene1047	46.6112	14.4909	9.53281	19.6458	13.5198	Down
PacC	jgi|Fusox|12211|FOXG_02222	Fol4287	Core	gene9223	66.128	17.9312	64.7866	34.3223	35.8749	Down
Sod1	jgi|Fusox|16918|FOXG_03076	Fol4287	Core	gene13031	2040.17	1582.1	1212.71	1778.38	1414.91	Down
Fow2	jgi|Fusox|24641|FOXG_06378	Fol4287	Core	gene3386	33.1046	247.833	232.714	141.62	231.622	UP
Ctf2	jgi|Fusox|11017|FOXG_01610	Fol4287	Core	gene8528	14.8983	102.076	217.712	114.527	46.2516	UP
Ren1	jgi|Fusox|5934|FOXG_10430	Fol4287	Core	gene12097	75.3164	22.8324	39.3557	17.8674	23.3457	Down
Ebr1	jgi|Fusox|22841|FOXG_05408	Fol4287	Core	gene11710	27.0658	107.78	84.1219	90.6207	136.315	UP
Ftf2	jgi|Fusox|4449|FOXG_09390	Fol4287	Core	gene14638	26.1535	54.438	101.285	82.9943	86.3914	UP
Ftf1	jgi|Fusox|23236|FOXG_17458	Fol4287	Accessory	gene19632	0.079563	0	0.668764	7.96606	29.9416	UP	Yes
Ftf1_homolog	jgi|Fusox|13552|FOXG_14000	Fol4287	Accessory	gene10567	0.845105	1.97125	1.97376	6.78488	35.294	UP	Yes
Ftf1_homolog	jgi|Fusox|14023|FOXG_14257	Fol4287	Accessory	gene19511	0.885184	5.99901	13.3964	36.2962	90.4913	UP
Ftf1_homolog	jgi|Fusox|14687|FOXG_14422	Fol4287	Accessory	gene20064	0.312399	0	0	0	0	-
Ftf1_homolog	jgi|Fusox|15642|FOXG_15059	Fol4287	Accessory	gene2342	0.312399	0	0	0	0	-
Ftf1_homolog	jgi|Fusox|19091|FOXG_16414	Fol4287	Accessory	gene19658	0.133304	1.32602	9.36887	16.4655	75.3546	UP	Yes
Ftf1_homolog	jgi|Fusox|21199|FOXG_17084	Fol4287	Accessory	gene10489	0.611144	1.22683	1.38545	3.49908	7.69913	UP	Yes
Ftf1_homolog	jgi|Fusox|21241|FOXG_17123	Fol4287	Accessory	gene10862	0.073837	23.749	64.5856	68.8699	195.77	UP	Yes
Ftf1_homolog	jgi|Fusox|9805|FOXG_12539	Fol4287	Accessory	gene4722	0	1.17274	1.5203	4.1733	18.4268	UP	Yes
Ftf1_homolog	jgi|Fusox|9911|FOXG_12589	Fol4287	Accessory	gene4804	0.960532	2.18435	3.12793	12.5232	38.3359	UP	Yes
											Yes

## Sheet: Table S7
Table S7. Highly conserved TFs that are constantly upregulated during plant colonization
Orthogroup	Fo47 Gene	TF domain	Genome	Known As	Gene ID	Fo47_Axenic	Fo47_12hpi	Fo47_24hpi	Fo47_48hpi	Fo47_96hpi
1	jgi|FusoxFo47|219916	Znf_GATA	Fo47		gene_5916	61.0904	222.53	132.288	107.68	140.633
2	jgi|FusoxFo47|198835	Homeobox_dom	Fo47		gene_5008	58.3616	120.709	152.912	262.799	224.5
3	jgi|FusoxFo47|28659	Zn2-C6_fun-type_DNA-bd	Fo47		gene_6196	33.7692	54.1435	28.6118	141.458	158.172
4	jgi|FusoxFo47|5999	Zn2-C6_fun-type_DNA-bd	Fo47		gene_1323	24.4086	41.9347	21.935	30.3938	99.8121
5	jgi|FusoxFo47|29804	Zn2-C6_fun-type_DNA-bd	Fo47	Fow2	gene_6423	51.751	969.375	703.765	791.17	409.041
6	jgi|FusoxFo47|17210	Znf_CCCH	Fo47		gene_3397	29.8601	65.3915	35.9082	76.0185	110.58
7	jgi|FusoxFo47|52163	Znf_C2H2_type	Fo47		gene_13955	160.22	788.159	267.772	652.292	638.376
8	jgi|FusoxFo47|36292	Zn2-C6_fun-type_DNA-bd	Fo47		gene_8084	27.7424	590.132	249.899	97.9143	61.258
9	jgi|FusoxFo47|243682	bHLH_dom	Fo47		gene_14241	80.1222	214.821	333.83	452.817	216.107
10	jgi|FusoxFo47|188367	HSF_DNA-bd	Fo47	Sfl1	gene_10998	126.106	577.165	366.934	616.342	656.864
Orthogroup	Fo5176 Gene	TF domain	Genome	Known As	Gene_ID	Fo5176_Axenic	Fo5176_12hpi	Fo5176_24hpi	Fo5176_48hpi	Fo5176_96hpi
1	jgi|FoxFo5176|254575	Znf_GATA	Fo5176		gene_6843	37.1968	181.303	171.862	204.929	119.584
2	jgi|FoxFo5176|433250	Homeobox_dom	Fo5176		gene_2827	41.8629	163.625	184.172	109.352	222.396
3	jgi|FoxFo5176|481031	Zn2-C6_fun-type_DNA-bd	Fo5176		gene_6571	62.6571	197.734	217.392	164.556	177.378
4	jgi|FoxFo5176|372527	Zn2-C6_fun-type_DNA-bd	Fo5176		gene_678	39.4347	61.9551	62.6651	47.1809	163.258
5	jgi|FoxFo5176|85748	Zn2-C6_fun-type_DNA-bd	Fo5176	Fow2	gene_6344	29.0075	536.744	725.73	665.512	198.292
6	jgi|FoxFo5176|480479	Znf_CCCH	Fo5176		gene_6026	31.2256	56.1703	93.3763	197.921	110.492
7	jgi|FoxFo5176|104663	Znf_C2H2_type	Fo5176		gene_10198	177.352	1703.33	1365.27	1669.93	718.715
8	jgi|FoxFo5176|41824	Zn2-C6_fun-type_DNA-bd	Fo5176		gene_13646	27.7048	81.9175	59.2815	130.118	24.7883
9	jgi|FoxFo5176|404913	bHLH_dom	Fo5176		gene_10487	7.36862	160.002	276.999	353.73	185.284
10	jgi|FoxFo5176|111227	HSF_DNA-bd	Fo5176	Sfl1	gene_12695	44.6586	586.116	774.144	811.723	480.571
Orthogroup	Fol4287 Gene	TF domain	Genome	Known As	Gene_ID	Fol4287_Axenic	Fol4287_1dpi	Fol4287_2dpi	Fol4287_3dpi	Fol4287_7dpi
1	jgi|Fusox|3326|FOXG_08613	Znf_GATA	Fol4287		gene3971	24.3621	89.4991	139.223	79.6389	105.486
2	jgi|Fusox|11198|FOXG_01706	Homeobox_dom	Fol4287		gene8641	58.8045	340.143	251.424	120.461	192.795
3	jgi|Fusox|2875|FOXG_08339	Zn2-C6_fun-type_DNA-bd	Fol4287		gene3658	30.6737	207.103	139.232	109.999	145.731
4	jgi|Fusox|449|FOXG_00219	Zn2-C6_fun-type_DNA-bd	Fol4287		gene867	6.47604	167.155	235.219	290.738	78.4029
5	jgi|Fusox|24641|FOXG_06378	Zn2-C6_fun-type_DNA-bd	Fol4287	Fow2	gene3386	33.1046	247.833	232.714	141.62	231.622
6	jgi|Fusox|26328|FOXG_07903	Znf_CCCH	Fol4287		gene6476	12.3328	67.0592	43.302	34.6912	74.571
7	jgi|Fusox|13471|FOXG_13954	Znf_C2H2_type	Fol4287		gene15753	64.1918	541.283	636.129	673.262	659.522
8	jgi|Fusox|22997|FOXG_05502	Zn2-C6_fun-type_DNA-bd	Fol4287		gene11818	22.5811	271.034	502.124	323.729	338.772
9	jgi|Fusox|7790|FOXG_11619	bHLH_dom	Fol4287		gene16085	2.59532	91.3526	200.066	224.214	52.7624
10	jgi|Fusox|9090|FOXG_12803	HSF_DNA-bd	Fol4287	Sfl1	gene15005	93.9376	633.964	421.513	232.195	483.386

## Sheet: Table S8
Table S8. Strain-specific accessory TFs that are upregulated during plant colonization
Identifier	TF domain	Genome	Known As	Gene ID	Fo47_Axenic	Fo47_12hpi	Fo47_24hpi	Fo47_48hpi	Fo47_96hpi
jgi|FusoxFo47|164901	Znf_RING	Fo47		gene_11892	7.46356	51.8622	17.5129	0	12.1761
jgi|FusoxFo47|251704	bZIP	Fo47		gene_11505	5.93494	5.95619	36.3974	13.7683	27.5987
jgi|FusoxFo47|262730	Znf_C2H2_type	Fo47		gene_12018	5.92957	2.80898	20.5971	30.5573	14.4639
jgi|FusoxFo47|251665	Zn2-C6_fun-type_DNA-bd	Fo47		gene_11360	0.88598	4.61055	0.741374	4.91582	5.29846
jgi|FusoxFo47|251799	Zn2-C6_fun-type_DNA-bd	Fo47		gene_11774	0	2.71081	4.27867	8.42025	14.3379
jgi|FusoxFo47|262866	Zn2-C6_fun-type_DNA-bd	Fo47		gene_12409	0.053599	4.36919	12.6692	32.2706	6.56694
jgi|FusoxFo47|186369	Zn2-C6_fun-type_DNA-bd	Fo47		gene_11753	0	3.61245	12.9983	2.39676	0
jgi|FusoxFo47|186237	Zn2-C6_fun-type_DNA-bd	Fo47		gene_11602	0.801062	2.93652	5.42876	17.9334	3.44529
jgi|FusoxFo47|296452	Zn2-C6_fun-type_DNA-bd	Fo47		gene_12318	2.29574	0.766276	11.6748	35.1276	11.7758
Identifier	TF domain	Genome	Known As	Gene ID	Fo5176_Axenic	Fo5176_12hpi	Fo5176_24hpi	Fo5176_48hpi	Fo5176_96hpi
jgi|FoxFo5176|412741	Znf_CCCH	Fo5176		gene_14358	0.566022	7.26119	12.9437	2.28511	6.68018
jgi|FoxFo5176|421074	bHLH_dom	Fo5176		gene_17934	2.11074	58.339	109.546	21.2785	135.136
jgi|FoxFo5176|516041	Znf_RING	Fo5176		gene_17058	0.569377	4.51918	8.00894	8.49449	1.2701
jgi|FoxFo5176|287347	bZIP	Fo5176		gene_10997	0.164195	2.86811	9.11039	0	3.29561
jgi|FoxFo5176|519696	bZIP	Fo5176		gene_18466	0	7.74695	0.967671	0	6.88624
jgi|FoxFo5176|517749	bZIP	Fo5176		gene_18104	0.807839	9.14967	4.46426	0	12.7189
jgi|FoxFo5176|409472	bZIP	Fo5176		gene_16649	0	3.98857	0.362982	1.57542	4.64982
jgi|FoxFo5176|308225	Znf_C2H2_type	Fo5176		gene_16619	0	7.99281	4.71271	13.1884	10.8038
jgi|FoxFo5176|448694	Znf_C2H2_type	Fo5176		gene_11641	0	9.32425	3.16902	0	13.1398
jgi|FoxFo5176|517510	Znf_C2H2_type	Fo5176		gene_17907	1.57287	7.22328	9.85523	7.20193	11.1621
jgi|FoxFo5176|519491	Znf_C2H2_type	Fo5176		gene_18374	8.16896	3.00694	25.1038	68.0779	38.7074
jgi|FoxFo5176|413800	Znf_C2H2_type	Fo5176		gene_14543	0.672432	17.5875	10.0616	0	0.768633
jgi|FoxFo5176|513570	Znf_C2H2_type	Fo5176		gene_14319	2.04391	14.9549	29.795	51.2644	15.2071
jgi|FoxFo5176|382934	Znf_C2H2_type	Fo5176		gene_11732	0.033436	4.98057	1.21858	0	6.79144
jgi|FoxFo5176|281591	Znf_C2H2_type	Fo5176		gene_18909	4.72573	8.70863	8.041	105.148	46.9175
jgi|FoxFo5176|498467	Znf_C2H2_type	Fo5176		gene_8351	0.69349	2.86492	4.1436	2.48708	6.48276
jgi|FoxFo5176|462080	Znf_C2H2_type	Fo5176		gene_11692	0	1.28948	25.7327	104.656	131.825
jgi|FoxFo5176|427690	Zn2-C6_fun-type_DNA-bd	Fo5176		gene_18819	0.076893	56.9203	40.0416	27.4696	3.82791
jgi|FoxFo5176|408336	Zn2-C6_fun-type_DNA-bd	Fo5176		gene_16449	7.93264	285.559	345.909	158.079	99.8036
jgi|FoxFo5176|520431	Zn2-C6_fun-type_DNA-bd	Fo5176		gene_18766	0	10.1073	52.8823	225.424	99.0672
jgi|FoxFo5176|390300	Zn2-C6_fun-type_DNA-bd	Fo5176		gene_7934	4.71613	26.9621	19.0067	28.8596	4.49808
jgi|FoxFo5176|463781	Zn2-C6_fun-type_DNA-bd	Fo5176		gene_7864	0.199138	1.73314	7.968	3.35276	4.64733
jgi|FoxFo5176|515888	Zn2-C6_fun-type_DNA-bd	Fo5176		gene_17008	0.15586	32.1441	32.6701	29.9584	23.1534
jgi|FoxFo5176|417893	Zn2-C6_fun-type_DNA-bd	Fo5176		gene_17006	8.51372	57.6893	66.7828	18.7034	32.9495
jgi|FoxFo5176|343677	Zn2-C6_fun-type_DNA-bd	Fo5176	Ftf1	gene_16777	1.13887	1.15364	5.08358	17.2245	20.3562
jgi|FoxFo5176|428833	Zn2-C6_fun-type_DNA-bd	Fo5176		gene_19087	0.620278	52.4429	55.3324	29.8176	36.1966
jgi|FoxFo5176|377176	Zn2-C6_fun-type_DNA-bd	Fo5176		gene_11015	0.0606725	28.6729	32.1378	31.0744	24.4083
jgi|FoxFo5176|421978	Zn2-C6_fun-type_DNA-bd	Fo5176		gene_18204	0.918016	7.40614	6.10456	4.98273	0.968752
jgi|FoxFo5176|322413	Zn2-C6_fun-type_DNA-bd	Fo5176		gene_10808	0.748626	0	9.17228	12.6364	47.3551
jgi|FoxFo5176|380221	Zn2-C6_fun-type_DNA-bd	Fo5176		gene_11265	4.58493	202.541	255.2	128.857	84.3861
jgi|FoxFo5176|352832	Zn2-C6_fun-type_DNA-bd	Fo5176		gene_19073	5.16136	28.0132	8.45953	24.9646	3.55757
jgi|FoxFo5176|475755	Zn2-C6_fun-type_DNA-bd	Fo5176		gene_11246	21.3835	209.462	601.698	661.003	796.798
jgi|FoxFo5176|282104	disordered	Fo5176	Ren1_homolog	gene_18946	0.530713	16.7729	31.145	59.4702	24.8687
jgi|FoxFo5176|432335	disordered	Fo5176	Ren1_homolog	gene_11482	0.730711	1.63206	4.3022	0	4.24801
Identifier	Term_modified	Genome	Known As	Gene ID	Fol4287_Axenic	Fol4287_1dpi	Fol4287_2dpi	Fol4287_3dpi	Fol4287_7dpi
jgi|Fusox|19081|FOXG_22498	HTH_Psq	Fol4287		gene19652	3.88258	3.53426	5.06039	6.10217	20.5579
jgi|Fusox|14697|FOXG_14431	SANT_Myb	Fol4287		gene20074	0.317323	5.74027	4.9257	0.785546	1.62834
jgi|Fusox|27116|FOXG_07183	bHLH_dom	Fol4287		gene10057	0.975713	2.6304	5.11818	13.65	0
jgi|Fusox|18523|FOXG_16144	bHLH_dom	Fol4287		gene4982	11.3604	76.1385	24.9518	56.8521	8.08968
jgi|Fusox|26885|FOXG_07028	bZIP	Fol4287		gene9849	1.00905	0	5.25272	2.25318	21.5421
jgi|Fusox|18373|FOXG_15949	bZIP	Fol4287		gene4411	0.996979	7.24927	0	28.3953	6.50346
jgi|Fusox|24784|FOXG_17639	bZIP	Fol4287		gene20516	2.48815	5.54174	20.1498	8.6483	12.4581
jgi|Fusox|21464|FOXG_22771	Znf_C2H2_type	Fol4287		gene20891	0.646632	4.50212	10.776	1.85272	3.32482
jgi|Fusox|13917|FOXG_14198	Znf_C2H2_type	Fol4287		gene19427	0.208858	1.85645	3.34636	5.63591	0.369249
jgi|Fusox|21242|FOXG_17124	Znf_C2H2_type	Fol4287		gene10863	0.311514	7.12686	49.5736	61.2538	285.165
jgi|Fusox|14023|FOXG_14257	Zn2-C6_fun-type_DNA-bd	Fol4287	Ftf1_homolog	gene19511	0.885184	5.99901	13.3964	36.2962	90.4913
jgi|Fusox|21431|FOXG_17148	Zn2-C6_fun-type_DNA-bd	Fol4287		gene20861	0.035168	123.261	241.198	253.709	174.082
jgi|Fusox|21445|FOXG_22765	Zn2-C6_fun-type_DNA-bd	Fol4287		gene20873	1.15672	13.7919	6.92494	30.3279	9.55902
jgi|Fusox|9805|FOXG_12539	Zn2-C6_fun-type_DNA-bd	Fol4287	Ftf1_homolog	gene4722	0	1.17274	1.5203	4.1733	18.4268
jgi|Fusox|21199|FOXG_17084	Zn2-C6_fun-type_DNA-bd	Fol4287	Ftf1_homolog	gene10489	0.611144	1.22683	1.38545	3.49908	7.69913
jgi|Fusox|9911|FOXG_12589	Zn2-C6_fun-type_DNA-bd	Fol4287	Ftf1_homolog	gene4804	0.960532	2.18435	3.12793	12.5232	38.3359
jgi|Fusox|13552|FOXG_14000	Zn2-C6_fun-type_DNA-bd	Fol4287	Ftf1_homolog	gene10567	0.845105	1.97125	1.97376	6.78488	35.294
jgi|Fusox|21458|FOXG_17168	Zn2-C6_fun-type_DNA-bd	Fol4287		gene20885	2.21546	22.2421	9.83171	13.8181	18.6896
jgi|Fusox|23198|FOXG_22818	Zn2-C6_fun-type_DNA-bd	Fol4287		gene20706	0.154812	48.9863	34.7327	35.2742	31.0212
jgi|Fusox|23236|FOXG_17458	Zn2-C6_fun-type_DNA-bd	Fol4287	Ftf1	gene19632	0.079563	0	0.668764	7.96606	29.9416
jgi|Fusox|26870|FOXG_07018	Zn2-C6_fun-type_DNA-bd	Fol4287		gene9835	0.772753	3.72821	3.77006	2.25098	4.59063
jgi|Fusox|13937|FOXG_21509	Zn2-C6_fun-type_DNA-bd	Fol4287		gene19444	4.85597	25.985	19.2548	46.1917	7.30407
jgi|Fusox|21120|FOXG_17039	Zn2-C6_fun-type_DNA-bd	Fol4287		gene21069	0.522389	2.91366	4.55603	11.4501	3.19348
jgi|Fusox|21241|FOXG_17123	Zn2-C6_fun-type_DNA-bd	Fol4287	Ftf1_homolog	gene10862	0.073837	23.749	64.5856	68.8699	195.77
jgi|Fusox|25575|FOXG_22922	Zn2-C6_fun-type_DNA-bd	Fol4287		gene20445	0.27	14.9554	2.31566	6.60293	1.17698
jgi|Fusox|19091|FOXG_16414	Zn2-C6_fun-type_DNA-bd	Fol4287	Ftf1_homolog	gene19658	0.133304	1.32602	9.36887	16.4655	75.3546
jgi|Fusox|21546|FOXG_17342	Zn2-C6_fun-type_DNA-bd	Fol4287		gene20775	2.15885	28.7565	5.74411	93.4635	14.4307
jgi|Fusox|23247|FOXG_17508	Zn2-C6_fun-type_DNA-bd	Fol4287		gene20641	0.195165	0	9.27669	19.2629	4.31377
jgi|Fusox|13938|FOXG_14209	Zn2-C6_fun-type_DNA-bd	Fol4287	Ftf1_homolog	gene19445	0.92725	0	1.98486	8.19404	1.33465
